# Supplementary material for: RBMS1 Coordinates with the m6A Reader YTHDF1 to Promote NSCLC Metastasis through Stimulating S100P Translation
Source: Adv Sci (Weinh). 2024 Feb 11;11(15):2307122. doi: 10.1002/advs.202307122 (PMC11022699; doi:10.1002/advs.202307122)
Supplement: Supplementary file 2 — Supplemental Table 1 [file ADVS-11-2307122-s003.xlsx]

## Sheet: quant
Accession	Description	Coverage	# Peptides	# PSMs	# Unique Peptides	# Protein Groups	# AAs	MW [kDa]	calc. pI	wzf229	wzf230	wzf231	wzf232	wzf233	wzf234	average-229-231	average-232-234	ratio	ttest
P08123	Collagen alpha-2(I) chain OS=Homo sapiens OX=9606 GN=COL1A2 PE=1 SV=7	1.02489	1	2	1	1	1366	129.2	8.95	29.4	31.2	31.1	446.7	28.4	33.1	30.5667	169.4	5.54198	0.42216
P02458	Collagen alpha-1(II) chain OS=Homo sapiens OX=9606 GN=COL2A1 PE=1 SV=3	1.41224	2	2	1	1	1487	141.7	6.92	36.9	44.5	42.9	395.1	40	40.7	41.4333	158.6	3.82784	0.426198
Q8TCX5	Rhophilin-1 OS=Homo sapiens OX=9606 GN=RHPN1 PE=1 SV=2	1.34328	1	1	1	1	670	73.5	7.53	67.5	61.3	64.5	112.9	132.7	161	64.4333	135.533	2.10347	0.034613
P02452	Collagen alpha-1(I) chain OS=Homo sapiens OX=9606 GN=COL1A1 PE=1 SV=5	3.34699	5	7	5	1	1464	138.9	5.8	74.9	68.4	68.6	281.9	67.5	75	70.6333	141.467	2.00283	0.419478
Q16600	Zinc finger protein 239 OS=Homo sapiens OX=9606 GN=ZNF239 PE=1 SV=3	2.18341	1	1	1	1	458	51.6	7.64	109.4	45.8	55.8	130.2	127.9	131	70.3333	129.7	1.84408	0.09478
P23946	Chymase OS=Homo sapiens OX=9606 GN=CMA1 PE=1 SV=1	6.88259	1	1	1	1	247	27.3	9.29	53.6	76	89.1	106.1	144.1	131.2	72.9	127.133	1.74394	0.0237686
Q6ZVX7	F-box only protein 50 OS=Homo sapiens OX=9606 GN=NCCRP1 PE=1 SV=1	6.90909	1	1	1	1	275	30.8	6.62	112.9	55.7	58.8	144.6	126.5	101.6	75.8	124.233	1.63896	0.106101
Q6ICL7	Solute carrier family 35 member E4 OS=Homo sapiens OX=9606 GN=SLC35E4 PE=2 SV=1	2.57143	1	1	1	1	350	36.7	9.41	100.8	73.1	54.1	127.1	88.3	156.6	76	124	1.63158	0.125004
Q9Y6K1	DNA (cytosine-5)-methyltransferase 3A OS=Homo sapiens OX=9606 GN=DNMT3A PE=1 SV=4	1.31579	1	1	1	1	912	101.8	6.57	54.9	101.5	73.5	142.3	100.3	127.4	76.6333	123.333	1.6094	0.0636591
P79522	Proline-rich protein 3 OS=Homo sapiens OX=9606 GN=PRR3 PE=1 SV=2	4.78723	1	1	1	1	188	20.6	9.83	71.2	84.6	74.2	118.9	126.3	124.8	76.6667	123.333	1.6087	0.00174988
Q9H3J6	Probable peptide chain release factor C12orf65, mitochondrial OS=Homo sapiens OX=9606 GN=C12orf65 PE=2 SV=1	4.81928	1	1	1	1	166	18.8	9.8	89.1	74.4	68.8	124.7	92.3	150.7	77.4333	122.567	1.58287	0.103137
O15079	Syntaphilin OS=Homo sapiens OX=9606 GN=SNPH PE=1 SV=2	2.83401	1	1	1	1	494	53.5	5.6	74.4	75.5	83.1	136.7	118.9	111.4	77.6667	122.333	1.57511	0.0176448
Q8TAB3	Protocadherin-19 OS=Homo sapiens OX=9606 GN=PCDH19 PE=1 SV=3	1.21951	1	1	1	1	1148	126.2	5.36	123.1	85.4	26.5	117.6	89.6	157.8	78.3333	121.667	1.55319	0.283156
O95980	Reversion-inducing cysteine-rich protein with Kazal motifs OS=Homo sapiens OX=9606 GN=RECK PE=1 SV=1	1.13285	1	1	1	1	971	106.4	6.74	76.5	72.8	86.8	115.7	141	107.1	78.7	121.267	1.54087	0.0377883
Q9BPZ3	Polyadenylate-binding protein-interacting protein 2 OS=Homo sapiens OX=9606 GN=PAIP2 PE=1 SV=1	11.811	2	3	2	1	127	15	4.12	61.9	70.3	104.2	92.8	148.6	122.1	78.8	121.167	1.53765	0.112896
Q9ULW8	Protein-arginine deiminase type-3 OS=Homo sapiens OX=9606 GN=PADI3 PE=1 SV=2	1.95783	1	1	1	1	664	74.7	5.54	83.5	73.9	81.1	106.4	124.8	130.3	79.5	120.5	1.51572	0.0185485
O75807	Protein phosphatase 1 regulatory subunit 15A OS=Homo sapiens OX=9606 GN=PPP1R15A PE=1 SV=1	2.07715	1	1	1	1	674	73.4	4.61	57.4	128.1	53.9	130	107.6	123.1	79.8	120.233	1.50668	0.231792
P09131	P3 protein OS=Homo sapiens OX=9606 GN=SLC10A3 PE=2 SV=1	3.98323	1	1	1	1	477	50.3	7.77	83	65.6	92.2	121.2	124.4	113.6	80.2667	119.733	1.49169	0.0240333
Q9BXV9	EKC/KEOPS complex subunit GON7 OS=Homo sapiens OX=9606 GN=GON7 PE=1 SV=2	35	2	4	2	1	100	10.9	4.27	97.8	156.8	109.1	109.8	269.4	162.7	121.233	180.633	1.48996	0.334957
Q9C0K0	B-cell lymphoma/leukemia 11B OS=Homo sapiens OX=9606 GN=BCL11B PE=1 SV=1	3.02013	2	2	1	1	894	95.5	6.55	91.9	73.1	76	132	117.9	109.1	80.3333	119.667	1.48963	0.0118186
Q8NHQ1	Centrosomal protein of 70 kDa OS=Homo sapiens OX=9606 GN=CEP70 PE=1 SV=2	1.84255	1	1	1	1	597	69.7	5.71	99.7	77.7	64.3	112.8	90	155.5	80.5667	119.433	1.48242	0.17054
P06702	Protein S100-A9 OS=Homo sapiens OX=9606 GN=S100A9 PE=1 SV=1	13.1579	1	1	1	1	114	13.2	6.13	73.7	97.3	72.8	100.2	163.9	92.1	81.2667	118.733	1.46103	0.235411
O95402	Mediator of RNA polymerase II transcription subunit 26 OS=Homo sapiens OX=9606 GN=MED26 PE=1 SV=2	3.66667	2	2	2	1	600	65.4	9.16	87.5	70.4	86.8	125.2	111.2	118.9	81.5667	118.433	1.45198	0.00764819
O00160	Unconventional myosin-If OS=Homo sapiens OX=9606 GN=MYO1F PE=1 SV=3	5.10018	6	6	1	1	1098	124.8	9.11	106.6	82.9	57.8	132.7	82.6	137.4	82.4333	117.567	1.4262	0.196608
Q86YC2	Partner and localizer of BRCA2 OS=Homo sapiens OX=9606 GN=PALB2 PE=1 SV=1	2.61383	3	3	3	1	1186	131.2	6.44	86.2	81.5	80.6	96.9	85.3	169.5	82.7667	117.233	1.41643	0.32079
P12109	Collagen alpha-1(VI) chain OS=Homo sapiens OX=9606 GN=COL6A1 PE=1 SV=3	2.23735	2	2	2	1	1028	108.5	5.43	87.5	62.8	98	126.8	120.5	104.3	82.7667	117.2	1.41603	0.0598233
Q9NPF2	Carbohydrate sulfotransferase 11 OS=Homo sapiens OX=9606 GN=CHST11 PE=1 SV=1	2.84091	1	1	1	1	352	41.5	8.85	78.2	85.6	84.6	110.6	120.7	120.3	82.8	117.2	1.41546	0.00166161
C9JLW8	Mapk-regulated corepressor-interacting protein 1 OS=Homo sapiens OX=9606 GN=MCRIP1 PE=1 SV=1	27.8351	2	2	2	1	97	10.9	9.41	73.4	80.9	94.7	103.1	128.1	119.9	83	117.033	1.41004	0.0253483
A6NFY4	Nuclear envelope integral membrane protein 2 OS=Homo sapiens OX=9606 GN=NEMP2 PE=2 SV=3	3.59712	1	1	1	1	417	48.6	8.34	97.4	82.6	69.9	94.1	151.1	105	83.3	116.733	1.40136	0.186577
Q9ULT6	E3 ubiquitin-protein ligase ZNRF3 OS=Homo sapiens OX=9606 GN=ZNRF3 PE=1 SV=3	1.06838	1	1	1	1	936	100.5	7.84	86.3	94.4	70.1	100.1	117.4	131.7	83.6	116.4	1.39234	0.050638
P35367	Histamine H1 receptor OS=Homo sapiens OX=9606 GN=HRH1 PE=1 SV=1	2.6694	1	1	1	1	487	55.7	9.22	83.4	97.5	70.1	128.3	119.4	101.3	83.6667	116.333	1.39044	0.0435109
P41970	ETS domain-containing protein Elk-3 OS=Homo sapiens OX=9606 GN=ELK3 PE=1 SV=2	3.6855	1	1	1	1	407	44.2	8.95	53.9	97.9	99.3	90.8	149.1	108.9	83.7	116.267	1.38909	0.227471
O94806	Serine/threonine-protein kinase D3 OS=Homo sapiens OX=9606 GN=PRKD3 PE=1 SV=1	2.80899	2	3	1	1	890	100.4	6.87	62.5	99.6	89.1	112	127.4	109.4	83.7333	116.267	1.38854	0.0793926
Q86XJ1	GAS2-like protein 3 OS=Homo sapiens OX=9606 GN=GAS2L3 PE=1 SV=1	1.00865	1	1	1	1	694	75.2	9.63	81.7	84.8	85.7	79.6	110.5	157.7	84.0667	115.933	1.37906	0.295494
Q6IMN6	Caprin-2 OS=Homo sapiens OX=9606 GN=CAPRIN2 PE=1 SV=1	1.4197	1	1	1	1	1127	125.8	6.71	84.6	96.6	71.6	106	146.9	94.4	84.2667	115.767	1.37381	0.176294
Q495B1	Ankyrin repeat and death domain-containing protein 1A OS=Homo sapiens OX=9606 GN=ANKDD1A PE=2 SV=2	1.91571	1	1	1	1	522	57.5	6.71	105.3	73.5	75.2	122.9	70.6	152.5	84.6667	115.333	1.3622	0.332199
Q9BSW2	EF-hand calcium-binding domain-containing protein 4B OS=Homo sapiens OX=9606 GN=CRACR2A PE=1 SV=1	2.53165	1	1	1	1	395	45.6	5.01	76.8	87.4	89.9	138.5	108.5	98.9	84.7	115.3	1.36128	0.112473
P43366	Melanoma-associated antigen B1 OS=Homo sapiens OX=9606 GN=MAGEB1 PE=1 SV=2	2.59366	1	1	1	1	347	39	8.44	83.8	87.1	83.7	129.9	136.1	79.5	84.8667	115.167	1.35703	0.232641
Q8N4U5	T-complex protein 11-like protein 2 OS=Homo sapiens OX=9606 GN=TCP11L2 PE=2 SV=1	2.89017	1	1	1	1	519	58.1	4.96	121.7	66.7	66.3	143.5	59.1	142.7	84.9	115.1	1.35571	0.425774
Q68EN5	Uncharacterized protein KIAA0895-like OS=Homo sapiens OX=9606 GN=KIAA0895L PE=2 SV=1	1.69851	1	1	1	1	471	53.4	9.17	76.8	83.3	94.8	122.6	104.1	118.4	84.9667	115.033	1.35386	0.0174814
Q5T0D9	Tumor protein p63-regulated gene 1-like protein OS=Homo sapiens OX=9606 GN=TPRG1L PE=1 SV=1	16.9118	2	2	2	1	272	30.2	7.34	87.3	81.7	86.3	120.9	105	118.9	85.1	114.933	1.35057	0.0182421
P17481	Homeobox protein Hox-B8 OS=Homo sapiens OX=9606 GN=HOXB8 PE=2 SV=2	3.29218	1	1	1	1	243	27.6	8.28	92.3	82.1	81.3	112.4	121.9	110.1	85.2333	114.8	1.34689	0.00427564
O75635	Serpin B7 OS=Homo sapiens OX=9606 GN=SERPINB7 PE=1 SV=1	2.63158	1	1	1	1	380	42.9	6.8	77.5	77.4	100.8	97.3	119	128	85.2333	114.767	1.3465	0.0708907
Q15784	Neurogenic differentiation factor 2 OS=Homo sapiens OX=9606 GN=NEUROD2 PE=2 SV=2	7.59162	1	1	1	1	382	41.3	6.76	95.3	91.6	69	132	68.6	143.6	85.3	114.733	1.34506	0.334786
Q8NHZ8	Anaphase-promoting complex subunit CDC26 OS=Homo sapiens OX=9606 GN=CDC26 PE=1 SV=1	41.1765	2	3	2	1	85	9.8	6.81	73.8	74.3	107.8	107.2	115.9	121	85.3	114.7	1.34467	0.107669
Q2NL68	Proline and serine-rich protein 3 OS=Homo sapiens OX=9606 GN=PROSER3 PE=2 SV=1	3.95833	2	2	2	1	480	51	7.14	76.5	86.6	92.8	99.6	124.6	119.9	85.3	114.7	1.34467	0.040491
P20674	Cytochrome c oxidase subunit 5A, mitochondrial OS=Homo sapiens OX=9606 GN=COX5A PE=1 SV=2	20.6667	3	6	3	1	150	16.8	6.79	78.9	75.7	101.4	106	122	116	85.3333	114.667	1.34375	0.0472652
Q9NRN5	Olfactomedin-like protein 3 OS=Homo sapiens OX=9606 GN=OLFML3 PE=2 SV=1	2.46305	1	1	1	1	406	46	6.57	81.2	84.4	90.4	117.7	103.8	122.4	85.3333	114.633	1.34336	0.0196042
P49768	Presenilin-1 OS=Homo sapiens OX=9606 GN=PSEN1 PE=1 SV=1	9.85011	3	4	3	1	467	52.6	5.31	109.7	105	113.3	86.8	89.9	263.6	109.333	146.767	1.34238	0.587415
Q8NBZ0	INO80 complex subunit E OS=Homo sapiens OX=9606 GN=INO80E PE=1 SV=1	3.27869	1	1	1	1	244	26.5	8.34	80.9	80.2	95.1	107.3	118	118.5	85.4	114.6	1.34192	0.0103311
Q6PIY7	Poly(A) RNA polymerase GLD2 OS=Homo sapiens OX=9606 GN=TENT2 PE=1 SV=1	5.3719	2	2	2	1	484	56	9.38	82.7	92.8	81	118.1	113.9	111.5	85.5	114.5	1.33918	0.00591471
Q96GX2	Ataxin-7-like protein 3B OS=Homo sapiens OX=9606 GN=ATXN7L3B PE=1 SV=2	20.6186	1	1	1	1	97	10.8	4.36	78.6	83.9	94.6	115.1	102	125.9	85.7	114.333	1.33411	0.0324743
Q8N0T1	Uncharacterized protein C8orf59 OS=Homo sapiens OX=9606 GN=C8orf59 PE=1 SV=4	33	4	4	4	1	100	11.4	10.46	78.7	82.7	95.8	90.4	138.6	113.7	85.7333	114.233	1.33243	0.167043
O60285	NUAK family SNF1-like kinase 1 OS=Homo sapiens OX=9606 GN=NUAK1 PE=1 SV=1	1.66415	1	1	1	1	661	74.3	8.82	81	80.9	95.9	118.6	114.8	108.8	85.9333	114.067	1.32739	0.0141433
Q8TAC2	Josephin-2 OS=Homo sapiens OX=9606 GN=JOSD2 PE=1 SV=1	6.38298	1	1	1	1	188	20.7	7.42	101.6	85.5	70.8	113.2	90.6	138.3	85.9667	114.033	1.32648	0.174132
O00488	Zinc finger protein 593 OS=Homo sapiens OX=9606 GN=ZNF593 PE=1 SV=2	10.4478	1	2	1	1	134	15.2	9.82	81.3	76.7	100	91.8	134	116.3	86	114.033	1.32597	0.135856
Q9UBK7	Rab-like protein 2A OS=Homo sapiens OX=9606 GN=RABL2A PE=1 SV=1	3.50877	1	1	1	1	228	26.1	4.89	91.4	85.8	81.2	118.2	104.1	119.3	86.1333	113.867	1.32198	0.0135026
Q9NX52	Rhomboid-related protein 2 OS=Homo sapiens OX=9606 GN=RHBDL2 PE=1 SV=2	2.64026	1	1	1	1	303	34	7.09	76.5	91.3	91	108.6	111.9	120.6	86.2667	113.7	1.31801	0.0129061
Q9NRR8	CDC42 small effector protein 1 OS=Homo sapiens OX=9606 GN=CDC42SE1 PE=1 SV=1	15.1899	1	1	1	1	79	8.9	9.99	69	78.9	111.2	93.3	131.5	116.2	86.3667	113.667	1.31609	0.182824
Q9UNP4	Lactosylceramide alpha-2,3-sialyltransferase OS=Homo sapiens OX=9606 GN=ST3GAL5 PE=1 SV=4	1.91388	1	1	1	1	418	48	8.98	85.6	75.1	98.4	112.9	123.1	104.9	86.3667	113.633	1.31571	0.0360221
Q6NT76	Homeobox-containing protein 1 OS=Homo sapiens OX=9606 GN=HMBOX1 PE=1 SV=1	4.04762	1	1	1	1	420	47.2	6.06	78.1	92	89.1	113.8	97.1	129.8	86.4	113.567	1.31443	0.0853088
Q9Y426	C2 domain-containing protein 2 OS=Homo sapiens OX=9606 GN=C2CD2 PE=1 SV=2	3.01724	1	1	1	1	696	75.5	6.92	93.1	75.6	90.6	127.8	117.5	95.4	86.4333	113.567	1.31392	0.0856581
Q8NDD1	Uncharacterized protein C1orf131 OS=Homo sapiens OX=9606 GN=C1orf131 PE=1 SV=4	7.16724	2	2	2	1	293	32.6	9.88	83.9	83.6	91.9	108.1	128.6	104	86.4667	113.567	1.31342	0.0573085
Q9Y6R7	IgGFc-binding protein OS=Homo sapiens OX=9606 GN=FCGBP PE=1 SV=3	0.869565	3	3	3	1	5405	571.6	5.34	80.6	98.6	80.3	90.4	120.9	129.3	86.5	113.533	1.31252	0.135129
P09486	SPARC OS=Homo sapiens OX=9606 GN=SPARC PE=1 SV=1	4.29043	1	1	1	1	303	34.6	4.84	80.8	91.8	86.9	121.8	95.9	122.9	86.5	113.533	1.31252	0.0783627
P80297	Metallothionein-1X OS=Homo sapiens OX=9606 GN=MT1X PE=1 SV=1	65.5738	3	12	1	1	61	6.1	7.96	85.5	86.7	87.4	121.7	100.4	118.4	86.5333	113.5	1.31163	0.0543611
P16260	Graves disease carrier protein OS=Homo sapiens OX=9606 GN=SLC25A16 PE=1 SV=3	3.91566	1	1	1	1	332	36.2	9.85	79.9	84.4	95.2	120.3	113.5	106.5	86.5	113.433	1.31137	0.0115996
P09234	U1 small nuclear ribonucleoprotein C OS=Homo sapiens OX=9606 GN=SNRPC PE=1 SV=1	24.5283	3	6	3	1	159	17.4	9.67	76.6	80.5	103	104.1	122.4	113.5	86.7	113.333	1.30719	0.0628197
P19532	Transcription factor E3 OS=Homo sapiens OX=9606 GN=TFE3 PE=1 SV=4	5.91304	4	5	4	1	575	61.5	5.58	85.3	91.7	83.2	115.6	108.7	115.6	86.7333	113.3	1.3063	0.00158045
Q8N9F0	N-acetylaspartate synthetase OS=Homo sapiens OX=9606 GN=NAT8L PE=1 SV=3	4.63576	1	1	1	1	302	32.8	8.82	90.6	85.7	84.2	117.1	104.3	118.2	86.8333	113.2	1.30365	0.0157073
Q96JP0	Protein fem-1 homolog C OS=Homo sapiens OX=9606 GN=FEM1C PE=1 SV=1	3.88979	2	2	2	1	617	68.6	7.68	83.3	83.3	94.3	107.7	124.3	107.1	86.9667	113.033	1.29973	0.0237527
Q9Y5J5	Pleckstrin homology-like domain family A member 3 OS=Homo sapiens OX=9606 GN=PHLDA3 PE=1 SV=1	14.9606	2	2	2	1	127	13.9	9.67	99.6	83.4	78.2	112.9	106.6	119.3	87.0667	112.933	1.29709	0.0364567
P62273	40S ribosomal protein S29 OS=Homo sapiens OX=9606 GN=RPS29 PE=1 SV=2	12.5	1	2	1	1	56	6.7	10.13	71.5	79.6	110.4	95.8	126.5	116.2	87.1667	112.833	1.29446	0.164955
O43309	Zinc finger and SCAN domain-containing protein 12 OS=Homo sapiens OX=9606 GN=ZSCAN12 PE=1 SV=1	1.98675	1	1	1	1	604	70.2	6.74	87.9	81.3	92.3	117.2	105.1	116.2	87.1667	112.833	1.29446	0.00764032
P15408	Fos-related antigen 2 OS=Homo sapiens OX=9606 GN=FOSL2 PE=1 SV=1	27.6074	8	12	8	1	326	35.2	7.49	79	82.4	100.2	104.3	121.2	112.9	87.2	112.8	1.29358	0.0393845
Q6P9A2	Polypeptide N-acetylgalactosaminyltransferase 18 OS=Homo sapiens OX=9606 GN=GALNT18 PE=2 SV=2	1.4827	1	1	1	1	607	69.5	6.49	91.2	72.3	98.2	122.6	112	103.7	87.2333	112.767	1.2927	0.0608506
P35227	Polycomb group RING finger protein 2 OS=Homo sapiens OX=9606 GN=PCGF2 PE=1 SV=1	5.52326	2	2	2	1	344	37.8	7.96	89.1	86.2	87.3	110.5	109.2	117.6	87.5333	112.433	1.28446	0.00637101
Q9UHA3	Probable ribosome biogenesis protein RLP24 OS=Homo sapiens OX=9606 GN=RSL24D1 PE=1 SV=1	11.6564	2	2	2	1	163	19.6	9.98	92.8	87.8	82.5	113.9	107.9	115.1	87.7	112.3	1.2805	0.00351622
Q96PM9	Zinc finger protein 385A OS=Homo sapiens OX=9606 GN=ZNF385A PE=1 SV=2	4.14508	1	1	1	1	386	40.4	9.86	79.9	91.6	92	101	102.6	132.8	87.8333	112.133	1.27666	0.130514
Q96MB7	Putative nuclease HARBI1 OS=Homo sapiens OX=9606 GN=HARBI1 PE=1 SV=1	3.4384	1	1	1	1	349	39.1	5.5	88.2	88.7	87	106.4	111.2	118.5	87.9667	112.033	1.27359	0.0190041
Q9NR81	Rho guanine nucleotide exchange factor 3 OS=Homo sapiens OX=9606 GN=ARHGEF3 PE=1 SV=1	1.52091	1	2	1	1	526	59.7	6.43	91.4	81.3	91.2	105.3	116.6	114.1	87.9667	112	1.27321	0.00736437
Q9NRP0	Oligosaccharyltransferase complex subunit OSTC OS=Homo sapiens OX=9606 GN=OSTC PE=1 SV=1	5.36913	1	1	1	1	149	16.8	9.13	85.9	80	98.1	105.3	119.1	111.6	88	112	1.27273	0.0257824
Q12840	Kinesin heavy chain isoform 5A OS=Homo sapiens OX=9606 GN=KIF5A PE=1 SV=2	8.33333	9	21	1	1	1032	117.3	5.9	87.3	84.1	92.8	108.4	113	114.4	88.0667	111.933	1.27101	0.00233572
P35749	Myosin-11 OS=Homo sapiens OX=9606 GN=MYH11 PE=1 SV=3	9.48276	23	87	1	1	1972	227.2	5.5	101.8	82.3	80.1	86.8	149.8	99.2	88.0667	111.933	1.27101	0.342536
Q5JTJ3	Cytochrome c oxidase assembly factor 6 homolog OS=Homo sapiens OX=9606 GN=COA6 PE=1 SV=1	37.6	4	11	4	1	125	14.1	8.25	76.9	81.2	106.3	95.1	119.6	121	88.1333	111.9	1.26967	0.129215
Q641Q2	WASH complex subunit 2A OS=Homo sapiens OX=9606 GN=WASHC2A PE=1 SV=3	24.7576	28	37	3	1	1341	147.1	4.81	81.9	84.7	97.9	104.1	115.3	116.1	88.1667	111.833	1.26843	0.0215864
Q8WU20	Fibroblast growth factor receptor substrate 2 OS=Homo sapiens OX=9606 GN=FRS2 PE=1 SV=4	3.54331	2	2	2	1	508	57	5.96	90.2	91.4	83	109.3	120.5	105.4	88.2	111.733	1.26682	0.0177547
Q9UBM1	Phosphatidylethanolamine N-methyltransferase OS=Homo sapiens OX=9606 GN=PEMT PE=1 SV=4	6.53266	1	4	1	1	199	22.1	8.76	88.4	90.3	86	113.1	110.3	111.9	88.2333	111.767	1.26672	0.000245158
Q9C004	Protein sprouty homolog 4 OS=Homo sapiens OX=9606 GN=SPRY4 PE=1 SV=2	9.699	2	2	2	1	299	32.5	7.88	94.9	84.6	85.3	116.8	92.3	126.1	88.2667	111.733	1.26586	0.134776
Q12756	Kinesin-like protein KIF1A OS=Homo sapiens OX=9606 GN=KIF1A PE=1 SV=2	5.97633	11	14	1	1	1690	190.9	6.21	93.8	57.4	113.7	103.2	106.9	125	88.3	111.7	1.26501	0.290985
Q03167	Transforming growth factor beta receptor type 3 OS=Homo sapiens OX=9606 GN=TGFBR3 PE=1 SV=3	1.2926	1	1	1	1	851	93.4	5.71	88.7	87.2	89	106	116.8	112.2	88.3	111.667	1.26463	0.0151718
Q8IV63	Inactive serine/threonine-protein kinase VRK3 OS=Homo sapiens OX=9606 GN=VRK3 PE=1 SV=2	6.32911	2	2	1	1	474	52.8	9.04	88.2	96.1	80.9	103.3	113.6	117.9	88.4	111.6	1.26244	0.0197431
Q9UL16	Cilia- and flagella-associated protein 45 OS=Homo sapiens OX=9606 GN=CFAP45 PE=2 SV=2	1.27042	1	1	1	1	551	65.7	8.9	91.7	74.8	98.8	114	110.1	110.4	88.4333	111.5	1.26084	0.0792751
Q9P2B7	Cilia- and flagella-associated protein 97 OS=Homo sapiens OX=9606 GN=CFAP97 PE=1 SV=2	5.45113	2	2	2	1	532	59.4	9.06	90.1	87	88.3	109.2	113.1	112.2	88.4667	111.5	1.26036	0.00015623
Q96PB1	N-acetylneuraminate 9-O-acetyltransferase OS=Homo sapiens OX=9606 GN=CASD1 PE=1 SV=1	1.63112	1	1	1	1	797	91.6	8.82	97.6	93	74.9	111.5	108.8	114.2	88.5	111.5	1.25989	0.0735043
O75394	39S ribosomal protein L33, mitochondrial OS=Homo sapiens OX=9606 GN=MRPL33 PE=1 SV=1	16.9231	1	1	1	1	65	7.6	10.8	85.7	91	88.8	104.7	110.6	119.1	88.5	111.467	1.25951	0.0212006
P18848	Cyclic AMP-dependent transcription factor ATF-4 OS=Homo sapiens OX=9606 GN=ATF4 PE=1 SV=3	3.1339	1	1	1	1	351	38.6	4.96	111.1	91.1	63.5	113.7	112.3	108.4	88.5667	111.467	1.25856	0.237804
Q8IVL0	Neuron navigator 3 OS=Homo sapiens OX=9606 GN=NAV3 PE=1 SV=3	9.43396	20	20	18	1	2385	255.5	8.76	86.8	87.9	91.1	113.5	107.5	113.1	88.6	111.367	1.25696	0.00118118
Q8N3C7	CAP-Gly domain-containing linker protein 4 OS=Homo sapiens OX=9606 GN=CLIP4 PE=1 SV=1	6.09929	5	5	5	1	705	76.3	8.7	84.8	92.4	88.7	115.7	107.5	110.9	88.6333	111.367	1.25649	0.00221589
Q8WUZ0	B-cell CLL/lymphoma 7 protein family member C OS=Homo sapiens OX=9606 GN=BCL7C PE=1 SV=3	5.52995	1	1	1	1	217	23.5	5.2	82.7	80.9	102.3	109.8	112.6	111.6	88.6333	111.333	1.25611	0.0782993
Q5BKU9	Oxidoreductase-like domain-containing protein 1 OS=Homo sapiens OX=9606 GN=OXLD1 PE=2 SV=1	10.2041	1	1	1	1	147	15.8	8.22	97.1	81.8	87.1	114.3	117.7	102	88.6667	111.333	1.25564	0.0259206
Q96DX4	RING finger and SPRY domain-containing protein 1 OS=Homo sapiens OX=9606 GN=RSPRY1 PE=1 SV=1	15.625	6	6	6	1	576	64.1	5.57	97.8	92.6	96.9	118.3	118.5	123.8	95.7667	120.2	1.25513	0.000571223
Q99757	Thioredoxin, mitochondrial OS=Homo sapiens OX=9606 GN=TXN2 PE=1 SV=2	6.0241	1	4	1	1	166	18.4	8.29	84.6	91.4	90.1	107.8	108.7	117.4	88.7	111.3	1.25479	0.0054452
A2AJT9	BCLAF1 and THRAP3 family member 3 OS=Homo sapiens OX=9606 GN=BCLAF3 PE=1 SV=1	0.984529	1	1	1	1	711	83.8	9.7	92.6	94.2	79.5	115.4	100.5	117.7	88.7667	111.2	1.25272	0.0355545
Q8IZQ5	Selenoprotein H OS=Homo sapiens OX=9606 GN=SELENOH PE=1 SV=2	8.19672	1	1	1	1	122	13.4	9.74	85	88.3	93.4	100.5	108.1	124.7	88.9	111.1	1.24972	0.0771148
Q70Z35	Phosphatidylinositol 3,4,5-trisphosphate-dependent Rac exchanger 2 protein OS=Homo sapiens OX=9606 GN=PREX2 PE=2 SV=1	0.747198	1	1	1	1	1606	182.5	7.44	91.5	79.2	96.2	96.7	104.2	132.2	88.9667	111.033	1.24803	0.166702
P82979	SAP domain-containing ribonucleoprotein OS=Homo sapiens OX=9606 GN=SARNP PE=1 SV=3	41.4286	8	21	8	1	210	23.7	6.42	87	82.4	97.6	103.1	118.7	111.3	89	111.033	1.24757	0.0258173
Q9Y303	N-acetylglucosamine-6-phosphate deacetylase OS=Homo sapiens OX=9606 GN=AMDHD2 PE=1 SV=2	6.11247	3	3	3	1	409	43.7	6.7	91.9	84.3	90.8	113.4	105.6	114	89	111	1.24719	0.0038274
Q9NS15	Latent-transforming growth factor beta-binding protein 3 OS=Homo sapiens OX=9606 GN=LTBP3 PE=1 SV=4	6.13968	6	6	6	1	1303	139.3	6.07	89.1	86.4	91.5	116.6	104.5	111.9	89	111	1.24719	0.0140661
Q9BXH1	Bcl-2-binding component 3 OS=Homo sapiens OX=9606 GN=BBC3 PE=1 SV=1	17.0984	3	4	3	1	193	20.5	8.78	89.2	89.5	88.4	111.1	102.7	119.2	89.0333	111	1.24672	0.043358
P51828	Adenylate cyclase type 7 OS=Homo sapiens OX=9606 GN=ADCY7 PE=1 SV=1	1.2037	1	1	1	1	1080	120.2	8.12	83.3	115.3	68.5	120.3	114.7	97.9	89.0333	110.967	1.24635	0.251676
Q9NWM3	CUE domain-containing protein 1 OS=Homo sapiens OX=9606 GN=CUEDC1 PE=1 SV=1	6.99482	2	2	2	1	386	42.2	5.68	77.1	83.4	106.7	99.4	119	114.4	89.0667	110.933	1.24551	0.123227
Q9HAH7	Probable fibrosin-1 OS=Homo sapiens OX=9606 GN=FBRS PE=1 SV=3	2.3913	1	1	1	1	460	48.4	9.95	101.5	89.8	75.9	120.4	89.5	122.9	89.0667	110.933	1.24551	0.177935
Q9UNP9	Peptidyl-prolyl cis-trans isomerase E OS=Homo sapiens OX=9606 GN=PPIE PE=1 SV=1	19.2691	7	9	6	1	301	33.4	5.6	91.8	91.9	83.6	106.7	113.4	112.7	89.1	110.933	1.24504	0.00402229
P13051	Uracil-DNA glycosylase OS=Homo sapiens OX=9606 GN=UNG PE=1 SV=2	19.4888	3	7	3	1	313	34.6	9.32	84.8	87.9	94.6	110.8	117.8	104	89.1	110.867	1.24429	0.0140992
Q2V2M9	FH1/FH2 domain-containing protein 3 OS=Homo sapiens OX=9606 GN=FHOD3 PE=1 SV=2	0.421941	1	1	1	1	1422	158.5	5.99	88.4	100.9	78.2	113.3	109.3	110.1	89.1667	110.9	1.24374	0.0757387
Q12882	Dihydropyrimidine dehydrogenase [NADP(+)] OS=Homo sapiens OX=9606 GN=DPYD PE=1 SV=2	8.19512	9	9	9	1	1025	111.3	7.05	85.4	88.3	93.8	107.3	116.7	108.5	89.1667	110.833	1.24299	0.00536977
Q8WXK1	Ankyrin repeat and SOCS box protein 15 OS=Homo sapiens OX=9606 GN=ASB15 PE=2 SV=3	1.53061	1	1	1	1	588	65.8	5.83	115.8	89.4	62.3	100.9	112	119.5	89.1667	110.8	1.24262	0.294751
Q96ES6	Major facilitator superfamily domain-containing protein 3 OS=Homo sapiens OX=9606 GN=MFSD3 PE=2 SV=1	1.69903	1	1	1	1	412	42.7	9.17	92.8	93.3	81.5	114	103.8	114.7	89.2	110.833	1.24253	0.014566
Q15170	Transcription elongation factor A protein-like 1 OS=Homo sapiens OX=9606 GN=TCEAL1 PE=1 SV=2	15.9236	2	2	2	1	157	18.3	11.21	77.2	90.3	100.2	97.6	117.9	116.9	89.2333	110.8	1.24169	0.0830468
Q6ZNQ3	Leucine-rich repeat-containing protein 69 OS=Homo sapiens OX=9606 GN=LRRC69 PE=2 SV=2	1.72911	1	1	1	1	347	39.6	8.57	89.5	84.8	93.5	95.5	118.2	118.5	89.2667	110.733	1.24048	0.0942916
Q96NZ8	WAP, Kazal, immunoglobulin, Kunitz and NTR domain-containing protein 1 OS=Homo sapiens OX=9606 GN=WFIKKN1 PE=1 SV=1	1.27737	1	1	1	1	548	58.8	6.2	86.1	81.7	100.1	109.9	105.9	116.3	89.3	110.7	1.23964	0.0409327
Q8WVM0	Dimethyladenosine transferase 1, mitochondrial OS=Homo sapiens OX=9606 GN=TFB1M PE=1 SV=1	19.0751	8	9	8	1	346	39.5	9.26	93	91.4	83.6	113.6	111.7	106.6	89.3333	110.633	1.23843	0.00538816
Q96H72	Zinc transporter ZIP13 OS=Homo sapiens OX=9606 GN=SLC39A13 PE=1 SV=3	2.69542	1	1	1	1	371	39	5.31	83.2	77.3	107.8	111	116.1	104.6	89.4333	110.567	1.2363	0.140742
Q9BWC9	Coiled-coil domain-containing protein 106 OS=Homo sapiens OX=9606 GN=CCDC106 PE=1 SV=1	6.78571	2	2	2	1	280	32	9.42	87.6	88.1	92.7	101.3	110.7	119.7	89.4667	110.567	1.23584	0.0478075
O75420	GRB10-interacting GYF protein 1 OS=Homo sapiens OX=9606 GN=GIGYF1 PE=1 SV=2	7.43961	9	9	9	1	1035	114.5	5.39	89.9	89.4	89.1	110.8	107.5	113.3	89.4667	110.533	1.23547	0.00555709
P28838	Cytosol aminopeptidase OS=Homo sapiens OX=9606 GN=LAP3 PE=1 SV=3	35.8382	17	21	17	1	519	56.1	7.93	79.4	88.2	100.8	96.2	114.9	120.5	89.4667	110.533	1.23547	0.0955829
O43513	Mediator of RNA polymerase II transcription subunit 7 OS=Homo sapiens OX=9606 GN=MED7 PE=1 SV=1	21.03	3	3	3	1	233	27.2	5.78	87.1	87.7	93.8	97.3	117.9	116.1	89.5333	110.433	1.23343	0.0747859
Q99547	M-phase phosphoprotein 6 OS=Homo sapiens OX=9606 GN=MPHOSPH6 PE=1 SV=2	27.5	5	6	5	1	160	19	5.2	92.2	85	91.4	104.2	116.5	110.6	89.5333	110.433	1.23343	0.0116117
Q9Y4Z0	U6 snRNA-associated Sm-like protein LSm4 OS=Homo sapiens OX=9606 GN=LSM4 PE=1 SV=1	20.8633	3	3	3	1	139	15.3	9.99	88.1	83.8	96.8	105.2	114.2	111.9	89.5667	110.433	1.23297	0.0141872
Q99865	Spindlin-2A OS=Homo sapiens OX=9606 GN=SPIN2A PE=1 SV=3	5.03876	1	1	1	1	258	29.2	7.23	103.9	77.6	87.3	134.5	88.6	108.2	89.6	110.433	1.23251	0.262629
Q9ULR5	Polyadenylate-binding protein-interacting protein 2B OS=Homo sapiens OX=9606 GN=PAIP2B PE=1 SV=2	6.50407	1	1	1	1	123	14.2	4.17	83.7	88	97.2	101.5	114.7	115	89.6333	110.4	1.23168	0.0259182
Q9H6Y7	E3 ubiquitin-protein ligase RNF167 OS=Homo sapiens OX=9606 GN=RNF167 PE=1 SV=1	2.28571	1	1	1	1	350	38.3	5.63	86	86.1	96.8	96.2	121.8	113.2	89.6333	110.4	1.23168	0.0923152
Q9UPQ8	Dolichol kinase OS=Homo sapiens OX=9606 GN=DOLK PE=1 SV=1	2.04461	1	1	1	1	538	59.2	8.6	92	87.1	89.9	110.4	108.4	112.2	89.6667	110.333	1.23048	0.000453144
Q53GA4	Pleckstrin homology-like domain family A member 2 OS=Homo sapiens OX=9606 GN=PHLDA2 PE=1 SV=2	10.5263	2	2	2	1	152	17.1	9.17	89.7	85.2	94.1	108.6	111.9	110.5	89.6667	110.333	1.23048	0.00836997
Q4ZJI4	Sodium/hydrogen exchanger 9B1 OS=Homo sapiens OX=9606 GN=SLC9B1 PE=2 SV=2	1.94175	1	1	1	1	515	56	8.02	89.9	91.6	87.5	130.8	92.5	107.7	89.6667	110.333	1.23048	0.203406
Q9H204	Mediator of RNA polymerase II transcription subunit 28 OS=Homo sapiens OX=9606 GN=MED28 PE=1 SV=1	12.9213	2	2	2	1	178	19.5	5.58	87.6	86.4	95.1	107.1	113.7	110.1	89.7	110.3	1.22965	0.00492425
Q96HR3	Mediator of RNA polymerase II transcription subunit 30 OS=Homo sapiens OX=9606 GN=MED30 PE=1 SV=1	5.05618	1	1	1	1	178	20.3	8.27	91	91.9	86.2	105.6	118.2	107.1	89.7	110.3	1.22965	0.0214333
O95926	Pre-mRNA-splicing factor SYF2 OS=Homo sapiens OX=9606 GN=SYF2 PE=1 SV=1	21.8107	5	6	5	1	243	28.7	8.4	84.6	88.9	95.8	107.3	110.5	113	89.7667	110.267	1.22837	0.0116131
Q96JM2	Zinc finger protein 462 OS=Homo sapiens OX=9606 GN=ZNF462 PE=1 SV=3	1.55626	3	3	3	1	2506	284.5	7.58	106.8	83.1	79.5	96.6	116.2	117.7	89.8	110.167	1.2268	0.139624
Q9Y6G3	39S ribosomal protein L42, mitochondrial OS=Homo sapiens OX=9606 GN=MRPL42 PE=1 SV=1	10.5634	1	1	1	1	142	16.7	8.35	75	81.2	113.3	92.3	123.8	114.5	89.8333	110.2	1.22672	0.252487
Q96QZ7	Membrane-associated guanylate kinase, WW and PDZ domain-containing protein 1 OS=Homo sapiens OX=9606 GN=MAGI1 PE=1 SV=3	1.81087	2	2	1	1	1491	164.5	7.58	101.1	84.2	84.6	109.2	100.9	120	89.9667	110.033	1.22305	0.0628245
Q9H5J4	Elongation of very long chain fatty acids protein 6 OS=Homo sapiens OX=9606 GN=ELOVL6 PE=1 SV=1	5.66038	1	1	1	1	265	31.4	9.36	94.3	84.9	90.7	105.6	104.6	119.9	89.9667	110.033	1.22305	0.0356735
Q58FG1	Putative heat shock protein HSP 90-alpha A4 OS=Homo sapiens OX=9606 GN=HSP90AA4P PE=5 SV=1	14.3541	6	77	2	1	418	47.7	5.19	87.5	94	88.4	118.1	112.7	99.3	89.9667	110.033	1.22305	0.055974
Q7Z7K0	COX assembly mitochondrial protein homolog OS=Homo sapiens OX=9606 GN=CMC1 PE=1 SV=1	17.9245	2	4	2	1	106	12.5	8.63	89.7	97.4	82.9	106.8	105.9	117.4	90	110.033	1.22259	0.0236197
Q96HM7	PC-esterase domain-containing protein 1B OS=Homo sapiens OX=9606 GN=PCED1B PE=1 SV=1	3.7037	1	2	1	1	432	49.7	9.52	94.7	84.1	91.2	104.2	113.2	112.6	90	110	1.22222	0.00947183
Q9HBJ8	Collectrin OS=Homo sapiens OX=9606 GN=TMEM27 PE=1 SV=1	5.85586	1	1	1	1	222	25.2	5.63	101.4	93.5	75.1	119.3	99.3	111.3	90	109.967	1.22185	0.114839
Q96BI3	Gamma-secretase subunit APH-1A OS=Homo sapiens OX=9606 GN=APH1A PE=1 SV=1	4.90566	1	1	1	1	265	29	7.9	99	91.8	79.3	99.7	109.7	120.3	90.0333	109.9	1.22066	0.0743874
Q9BV36	Melanophilin OS=Homo sapiens OX=9606 GN=MLPH PE=1 SV=1	28.8333	11	15	11	1	600	65.9	6.07	83.7	87.9	98.6	103	116.6	110.2	90.0667	109.933	1.22058	0.0291252
Q9UKL3	CASP8-associated protein 2 OS=Homo sapiens OX=9606 GN=CASP8AP2 PE=1 SV=1	1.26135	2	2	2	1	1982	222.5	6.58	84	91.9	94.4	112	106.3	111.5	90.1	109.933	1.22013	0.0100088
Q9Y508	E3 ubiquitin-protein ligase RNF114 OS=Homo sapiens OX=9606 GN=RNF114 PE=1 SV=1	35.9649	7	10	7	1	228	25.7	7.25	75.3	77.6	117.4	92	127.9	109.7	90.1	109.867	1.21939	0.317616
Q8TC71	Mitochondria-eating protein OS=Homo sapiens OX=9606 GN=SPATA18 PE=1 SV=1	3.34572	2	2	2	1	538	61.1	8.63	85.8	99.6	85	113.2	99.2	117.2	90.1333	109.867	1.21893	0.053547
Q86U28	Iron-sulfur cluster assembly 2 homolog, mitochondrial OS=Homo sapiens OX=9606 GN=ISCA2 PE=1 SV=2	37.6623	5	5	5	1	154	16.5	5.25	81.2	89.8	99.4	106.6	116.1	106.9	90.1333	109.867	1.21893	0.0430449
Q00973	Beta-1,4 N-acetylgalactosaminyltransferase 1 OS=Homo sapiens OX=9606 GN=B4GALNT1 PE=1 SV=2	4.50281	3	3	3	1	533	58.8	8.69	92.4	91.1	86.9	105.6	113.4	110.5	90.1333	109.833	1.21857	0.00304858
P54105	Methylosome subunit pICln OS=Homo sapiens OX=9606 GN=CLNS1A PE=1 SV=1	32.9114	5	13	5	1	237	26.2	4.11	94.8	100.8	101.7	101.4	138.1	122.7	99.1	120.733	1.2183	0.174718
Q9NQ92	Coordinator of PRMT5 and differentiation stimulator OS=Homo sapiens OX=9606 GN=COPRS PE=1 SV=3	15.2174	2	3	2	1	184	20.1	4.18	87.4	83.3	99.8	110	109.3	110.2	90.1667	109.833	1.21811	0.0577036
Q8IWP9	Coiled-coil domain-containing protein 28A OS=Homo sapiens OX=9606 GN=CCDC28A PE=1 SV=1	17.8832	3	3	3	1	274	30.3	9.25	86.2	94.2	90.1	89.5	110.8	129.1	90.1667	109.8	1.21774	0.225177
Q86W33	Transmembrane protein adipocyte-associated 1 OS=Homo sapiens OX=9606 GN=TPRA1 PE=1 SV=1	2.14477	1	1	1	1	373	41	6.06	92.4	81.6	96.7	116.4	108.8	104.2	90.2333	109.8	1.21685	0.0291448
Q8N5N7	39S ribosomal protein L50, mitochondrial OS=Homo sapiens OX=9606 GN=MRPL50 PE=1 SV=2	21.519	3	4	3	1	158	18.3	7.88	85.8	89.7	95.3	100.5	115.8	112.9	90.2667	109.733	1.21566	0.0330626
Q9Y5L4	Mitochondrial import inner membrane translocase subunit Tim13 OS=Homo sapiens OX=9606 GN=TIMM13 PE=1 SV=1	61.0526	5	9	5	1	95	10.5	8.18	89.8	86.5	94.6	107.6	112.7	108.9	90.3	109.733	1.21521	0.00392112
P23677	Inositol-trisphosphate 3-kinase A OS=Homo sapiens OX=9606 GN=ITPKA PE=1 SV=1	4.12148	2	2	1	1	461	51	7.65	96.2	84.8	90	107.3	106.7	115	90.3333	109.667	1.21402	0.0114187
Q96E09	Protein FAM122A OS=Homo sapiens OX=9606 GN=FAM122A PE=1 SV=1	7.31707	2	2	2	1	287	30.5	6.79	83.4	85.1	102.5	111.7	106	111.2	90.3333	109.633	1.21365	0.0766962
Q8N370	Large neutral amino acids transporter small subunit 4 OS=Homo sapiens OX=9606 GN=SLC43A2 PE=1 SV=1	2.46046	1	1	1	1	569	62.7	7.94	95.2	93.4	82.5	111.8	97.7	119.5	90.3667	109.667	1.21357	0.0741126
P53667	LIM domain kinase 1 OS=Homo sapiens OX=9606 GN=LIMK1 PE=1 SV=3	10.2009	6	6	6	1	647	72.5	6.98	91.5	87.9	91.7	115	101.6	112.2	90.3667	109.6	1.21284	0.0332611
Q8N7Z5	Putative ankyrin repeat domain-containing protein 31 OS=Homo sapiens OX=9606 GN=ANKRD31 PE=5 SV=2	0.373732	1	1	1	1	1873	210.7	6.2	89.3	102.9	79	119	98.4	111.5	90.4	109.633	1.21276	0.105361
Q9NYT0	Pleckstrin-2 OS=Homo sapiens OX=9606 GN=PLEK2 PE=1 SV=1	10.4816	4	4	4	1	353	39.9	9.41	94	82	95.2	107.9	107.7	113.2	90.4	109.6	1.21239	0.0302627
Q9C086	INO80 complex subunit B OS=Homo sapiens OX=9606 GN=INO80B PE=1 SV=2	10.3933	3	4	3	1	356	38.6	9.61	90.7	82.7	97.8	104.7	111.9	112.2	90.4	109.6	1.21239	0.028627
Q86WW8	Cytochrome c oxidase assembly factor 5 OS=Homo sapiens OX=9606 GN=COA5 PE=1 SV=1	31.0811	2	2	2	1	74	8.4	8.68	87.3	92.1	91.9	105.2	114.3	109.2	90.4333	109.567	1.21157	0.00645767
A2RUR9	Coiled-coil domain-containing protein 144A OS=Homo sapiens OX=9606 GN=CCDC144A PE=2 SV=1	1.822	3	3	1	1	1427	165	5.36	82.4	93.7	95.2	113.2	102.8	112.6	90.4333	109.533	1.21121	0.0233913
O60906	Sphingomyelin phosphodiesterase 2 OS=Homo sapiens OX=9606 GN=SMPD2 PE=1 SV=2	5.20095	1	1	1	1	423	47.6	6.98	93.6	84.2	93.6	111.6	97.3	119.7	90.4667	109.533	1.21076	0.0822616
P23434	Glycine cleavage system H protein, mitochondrial OS=Homo sapiens OX=9606 GN=GCSH PE=1 SV=2	28.9017	4	6	4	1	173	18.9	4.88	81.3	81.5	108.6	98.8	115.3	114.4	90.4667	109.5	1.21039	0.16146
Q9UJX0	Oxidative stress-induced growth inhibitor 1 OS=Homo sapiens OX=9606 GN=OSGIN1 PE=1 SV=3	4.46429	2	2	2	1	560	60.8	7.42	101	72	98.5	121.8	103.8	102.8	90.5	109.467	1.20958	0.174558
Q9UBS9	SUN domain-containing ossification factor OS=Homo sapiens OX=9606 GN=SUCO PE=1 SV=1	7.17703	8	8	8	1	1254	139.3	5.01	86.6	94.7	90.3	104.7	110.3	113.4	90.5333	109.467	1.20913	0.0055297
Q9BSK4	Protein fem-1 homolog A OS=Homo sapiens OX=9606 GN=FEM1A PE=1 SV=1	3.58744	2	2	2	1	669	73.6	6.07	90.4	80.6	100.6	106.7	108.8	112.9	90.5333	109.467	1.20913	0.0704616
O43752	Syntaxin-6 OS=Homo sapiens OX=9606 GN=STX6 PE=1 SV=1	20.3922	4	7	2	1	255	29.2	4.93	86.3	93.4	91.9	101.2	116.3	110.9	90.5333	109.467	1.20913	0.0327493
P29279	Connective tissue growth factor OS=Homo sapiens OX=9606 GN=CTGF PE=1 SV=2	13.1805	5	5	5	1	349	38.1	8	84.5	93.7	93.4	113.2	106.5	108.7	90.5333	109.467	1.20913	0.00942251
Q9ULP0	Protein NDRG4 OS=Homo sapiens OX=9606 GN=NDRG4 PE=1 SV=2	4.26136	1	1	1	1	352	38.4	6.21	98.7	89.3	83.6	124.2	100.2	104	90.5333	109.467	1.20913	0.109632
Q13643	Four and a half LIM domains protein 3 OS=Homo sapiens OX=9606 GN=FHL3 PE=1 SV=4	7.14286	2	3	2	1	280	31.2	6.2	93.9	85	92.7	107	108.9	112.4	90.5333	109.433	1.20876	0.00835855
Q99747	Gamma-soluble NSF attachment protein OS=Homo sapiens OX=9606 GN=NAPG PE=1 SV=1	33.6538	11	16	11	1	312	34.7	5.41	87.6	92.4	91.7	106	110.5	111.8	90.5667	109.433	1.20832	0.00135672
Q8NDV7	Trinucleotide repeat-containing gene 6A protein OS=Homo sapiens OX=9606 GN=TNRC6A PE=1 SV=2	15.8512	22	23	21	1	1962	210.2	7.01	88.6	90	93.1	112	109	107.2	90.5667	109.4	1.20795	0.000626878
Q05BQ5	MBT domain-containing protein 1 OS=Homo sapiens OX=9606 GN=MBTD1 PE=1 SV=2	4.77707	4	4	2	1	628	70.5	7.77	93	91.7	87	112.9	109.8	105.5	90.5667	109.4	1.20795	0.00284541
Q2QL34	Mpv17-like protein OS=Homo sapiens OX=9606 GN=MPV17L PE=1 SV=1	5.10204	1	1	1	1	196	22.1	9.89	83.4	97.5	91	98.8	111.3	118.1	90.6333	109.4	1.20706	0.0602889
Q9NUE0	Palmitoyltransferase ZDHHC18 OS=Homo sapiens OX=9606 GN=ZDHHC18 PE=1 SV=2	3.86598	1	1	1	1	388	42	9.04	79.5	94.2	98.2	111.5	97.6	119	90.6333	109.367	1.20669	0.091906
Q96K17	Transcription factor BTF3 homolog 4 OS=Homo sapiens OX=9606 GN=BTF3L4 PE=1 SV=1	26.5823	5	8	3	1	158	17.3	6.35	83.1	87.8	101	102.6	120.3	105.2	90.6333	109.367	1.20669	0.0715972
Q6UX40	Transmembrane protein 107 OS=Homo sapiens OX=9606 GN=TMEM107 PE=1 SV=1	5.71429	1	1	1	1	140	15.5	6.49	92.6	85.8	93.6	107.5	111	109.6	90.6667	109.367	1.20625	0.00851782
P52566	Rho GDP-dissociation inhibitor 2 OS=Homo sapiens OX=9606 GN=ARHGDIB PE=1 SV=3	21.8905	3	4	3	1	201	23	5.21	99.1	93.8	79.1	110.5	106.5	111	90.6667	109.333	1.20588	0.0819674
Q9NP84	Tumor necrosis factor receptor superfamily member 12A OS=Homo sapiens OX=9606 GN=TNFRSF12A PE=1 SV=1	13.9535	2	3	2	1	129	13.9	8.95	86.6	90.4	95.1	104.1	107.5	116.3	90.7	109.3	1.20507	0.0174431
O75940	Survival of motor neuron-related-splicing factor 30 OS=Homo sapiens OX=9606 GN=SMNDC1 PE=1 SV=1	28.9916	7	8	7	1	238	26.7	7.24	85.1	92.8	94.4	103.4	114.5	109.8	90.7667	109.233	1.20345	0.0131732
Q86XT9	Insulin-like growth factor-binding protein 3 receptor OS=Homo sapiens OX=9606 GN=TMEM219 PE=1 SV=1	4.16667	1	1	1	1	240	25.7	8.4	92	87	93.3	99.3	116.4	112	90.7667	109.233	1.20345	0.0550528
O15116	U6 snRNA-associated Sm-like protein LSm1 OS=Homo sapiens OX=9606 GN=LSM1 PE=1 SV=1	4.51128	1	1	1	1	133	15.2	5.22	108.2	77.6	86.6	106.2	111.5	109.8	90.8	109.167	1.20228	0.177218
Q9Y294	Histone chaperone ASF1A OS=Homo sapiens OX=9606 GN=ASF1A PE=1 SV=1	16.6667	3	3	2	1	204	23	4.41	97.4	87.9	87.2	115.5	108.4	103.7	90.8333	109.2	1.2022	0.0181326
P28676	Grancalcin OS=Homo sapiens OX=9606 GN=GCA PE=1 SV=2	18.4332	3	4	3	1	217	24	5.21	93.2	86.6	92.7	108.9	102.8	115.8	90.8333	109.167	1.20183	0.0215094
Q96IQ9	Zinc finger protein 414 OS=Homo sapiens OX=9606 GN=ZNF414 PE=1 SV=2	4.48718	1	2	1	1	312	32.8	7.81	88.1	98.6	85.8	105.7	111.6	110.2	90.8333	109.167	1.20183	0.0278266
Q13615	Myotubularin-related protein 3 OS=Homo sapiens OX=9606 GN=MTMR3 PE=1 SV=3	13.606	12	13	12	1	1198	133.5	5.8	89.8	92.3	90.4	107.3	106.2	113.9	90.8333	109.133	1.20147	0.0110994
P19224	UDP-glucuronosyltransferase 1-6 OS=Homo sapiens OX=9606 GN=UGT1A6 PE=1 SV=2	2.06767	1	1	1	1	532	60.7	8.41	83.3	108.9	80.4	131.5	91.5	104.5	90.8667	109.167	1.20139	0.289662
Q92902	Hermansky-Pudlak syndrome 1 protein OS=Homo sapiens OX=9606 GN=HPS1 PE=1 SV=2	1.42857	1	1	1	1	700	79.2	5.91	102	84	86.6	107.3	103.9	116.1	90.8667	109.1	1.20066	0.0624323
Q9NS56	E3 ubiquitin-protein ligase Topors OS=Homo sapiens OX=9606 GN=TOPORS PE=1 SV=1	1.43541	1	1	1	1	1045	119.1	9.51	86	101	85.7	126.5	120.4	80.3	90.9	109.067	1.19985	0.337515
Q5T749	Keratinocyte proline-rich protein OS=Homo sapiens OX=9606 GN=KPRP PE=1 SV=1	3.10881	2	2	2	1	579	64.1	8.27	93.1	97.2	82.5	89.2	106.3	131.8	90.9333	109.1	1.19978	0.277308
Q9BU89	Deoxyhypusine hydroxylase OS=Homo sapiens OX=9606 GN=DOHH PE=1 SV=1	18.2119	4	5	4	1	302	32.9	4.83	99.1	88.2	85.5	109	99	119.2	90.9333	109.067	1.19941	0.0710881
Q9Y4K0	Lysyl oxidase homolog 2 OS=Homo sapiens OX=9606 GN=LOXL2 PE=1 SV=1	13.9535	10	13	10	1	774	86.7	6.38	87.7	95.1	90	104.3	113.8	109.1	90.9333	109.067	1.19941	0.00758109
Q9HAU8	Aminopeptidase RNPEPL1 OS=Homo sapiens OX=9606 GN=RNPEPL1 PE=1 SV=3	1.51724	1	1	1	1	725	79.9	5.19	96.7	84.7	91.5	109.5	106.5	111.2	90.9667	109.067	1.19897	0.0229575
Q15390	Mitochondrial fission regulator 1 OS=Homo sapiens OX=9606 GN=MTFR1 PE=1 SV=2	9.90991	3	5	3	1	333	37	9.01	91.9	93.2	87.8	103.2	112.4	111.5	90.9667	109.033	1.19861	0.0112112
O95295	SNARE-associated protein Snapin OS=Homo sapiens OX=9606 GN=SNAPIN PE=1 SV=1	30.1471	3	4	3	1	136	14.9	9.31	84.5	93.7	94.7	97.3	113.9	115.8	90.9667	109	1.19824	0.0716308
P62310	U6 snRNA-associated Sm-like protein LSm3 OS=Homo sapiens OX=9606 GN=LSM3 PE=1 SV=2	19.6078	2	5	2	1	102	11.8	4.7	90.6	87.5	94.9	97	116.1	113.9	91	109	1.1978	0.083006
P17029	Zinc finger protein with KRAB and SCAN domains 1 OS=Homo sapiens OX=9606 GN=ZKSCAN1 PE=1 SV=3	15.0977	7	7	7	1	563	63.6	7.05	93	87.5	92.5	113.3	104	109.7	91	109	1.1978	0.00789014
Q96KP4	Cytosolic non-specific dipeptidase OS=Homo sapiens OX=9606 GN=CNDP2 PE=1 SV=2	29.4737	12	23	12	1	475	52.8	5.97	87.7	95.1	90.2	107	111.6	108.4	91	109	1.1978	0.00405887
Q9ULA0	Aspartyl aminopeptidase OS=Homo sapiens OX=9606 GN=DNPEP PE=1 SV=1	17.4737	6	12	6	1	475	52.4	7.42	87.6	89.4	96	108.7	111.9	106.3	91	108.967	1.19744	0.00670733
P61009	Signal peptidase complex subunit 3 OS=Homo sapiens OX=9606 GN=SPCS3 PE=1 SV=1	11.6667	2	3	2	1	180	20.3	8.62	99.8	87.4	85.9	111.5	107.6	107.8	91.0333	108.967	1.197	0.0462644
Q9HCU8	DNA polymerase delta subunit 4 OS=Homo sapiens OX=9606 GN=POLD4 PE=1 SV=1	23.3645	2	3	2	1	107	12.4	6.77	95.1	90	88.1	101.8	108.2	116.9	91.0667	108.967	1.19656	0.0372041
Q86X19	Transmembrane protein 17 OS=Homo sapiens OX=9606 GN=TMEM17 PE=1 SV=2	4.0404	1	1	1	1	198	23	6.79	92.2	80.2	100.8	103.8	111.1	111.9	91.0667	108.933	1.19619	0.0791584
Q96KR7	Phosphatase and actin regulator 3 OS=Homo sapiens OX=9606 GN=PHACTR3 PE=1 SV=1	1.25224	1	1	1	1	559	62.5	9.23	87.3	90.3	95.6	123.7	103	100.1	91.0667	108.933	1.19619	0.127276
Q9NUJ7	PI-PLC X domain-containing protein 1 OS=Homo sapiens OX=9606 GN=PLCXD1 PE=2 SV=1	17.3375	5	6	5	1	323	36.6	6.58	85.9	91.6	95.8	109.6	114.4	102.8	91.1	108.933	1.19576	0.0164878
Q8IX03	Protein KIBRA OS=Homo sapiens OX=9606 GN=WWC1 PE=1 SV=1	12.3091	11	11	10	1	1113	125.2	5.85	94.9	89.5	88.9	108.2	111.3	107.2	91.1	108.9	1.19539	0.00265693
P62380	TATA box-binding protein-like protein 1 OS=Homo sapiens OX=9606 GN=TBPL1 PE=1 SV=1	6.98925	1	1	1	1	186	20.9	9.54	101.9	88.2	83.2	109.3	110.2	107.2	91.1	108.9	1.19539	0.082582
A1L188	NADH dehydrogenase [ubiquinone] 1 alpha subcomplex assembly factor 8 OS=Homo sapiens OX=9606 GN=NDUFAF8 PE=1 SV=1	25.6757	2	2	2	1	74	7.8	9.32	88.5	85.1	99.8	101.2	108	117.5	91.1333	108.9	1.19495	0.0521923
Q8WYP3	Ras and Rab interactor 2 OS=Homo sapiens OX=9606 GN=RIN2 PE=1 SV=1	9.27374	7	7	7	1	895	100.1	6.58	88.9	90.9	93.7	108.3	107.4	110.9	91.1667	108.867	1.19415	0.000761739
O14966	Ras-related protein Rab-7L1 OS=Homo sapiens OX=9606 GN=RAB29 PE=1 SV=1	14.2857	3	4	2	1	203	23.1	7.18	90.6	89.4	93.5	106.3	107.8	112.4	91.1667	108.833	1.19378	0.00232251
Q13641	Trophoblast glycoprotein OS=Homo sapiens OX=9606 GN=TPBG PE=1 SV=1	5	2	2	2	1	420	46	6.83	88.5	99.8	85.2	110.9	114.1	101.5	91.1667	108.833	1.19378	0.0397239
Q9HB75	p53-induced death domain-containing protein 1 OS=Homo sapiens OX=9606 GN=PIDD1 PE=1 SV=2	0.879121	1	1	1	1	910	99.6	6.43	107.3	85	81.2	102.9	115.2	108.3	91.1667	108.8	1.19342	0.150146
Q96LL9	DnaJ homolog subfamily C member 30 OS=Homo sapiens OX=9606 GN=DNAJC30 PE=1 SV=3	12.3894	3	3	3	1	226	25.9	10.49	93.9	88.9	90.8	108.6	106.8	111	91.2	108.8	1.19298	0.000872052
Q8N9K5	Zinc finger protein 565 OS=Homo sapiens OX=9606 GN=ZNF565 PE=2 SV=2	1.66976	1	1	1	1	539	62.4	8.21	66.6	126.2	80.8	104.3	85.2	136.8	91.2	108.767	1.19262	0.49664
Q49B96	Cytochrome c oxidase assembly protein COX19 OS=Homo sapiens OX=9606 GN=COX19 PE=1 SV=1	37.7778	3	3	3	1	90	10.4	8.72	84.6	86.5	102.6	107.7	109.1	109.5	91.2333	108.767	1.19218	0.090378
Q53T94	TATA box-binding protein-associated factor RNA polymerase I subunit B OS=Homo sapiens OX=9606 GN=TAF1B PE=1 SV=1	3.57143	1	1	1	1	588	68.8	8.02	76.7	101	96.1	146.5	82.9	96.8	91.2667	108.733	1.19138	0.469485
Q9H6R6	Palmitoyltransferase ZDHHC6 OS=Homo sapiens OX=9606 GN=ZDHHC6 PE=1 SV=1	8.47458	3	4	3	1	413	47.6	8.47	101.5	88.5	83.8	112.8	107.9	105.5	91.2667	108.733	1.19138	0.0650096
P02788	Lactotransferrin OS=Homo sapiens OX=9606 GN=LTF PE=1 SV=6	2.39437	2	2	2	1	710	78.1	8.12	94.8	88.6	90.4	103.5	98.9	123.7	91.2667	108.7	1.19102	0.142705
O15440	Multidrug resistance-associated protein 5 OS=Homo sapiens OX=9606 GN=ABCC5 PE=1 SV=2	5.84551	8	8	7	1	1437	160.6	8.66	85.9	90.8	97.2	111.7	109.9	104.6	91.3	108.733	1.19095	0.0155976
Q7Z4R8	UPF0669 protein C6orf120 OS=Homo sapiens OX=9606 GN=C6orf120 PE=1 SV=1	14.1361	1	2	1	1	191	20.8	4.84	96.4	87.1	90.4	106.8	109.9	109.5	91.3	108.733	1.19095	0.0150465
Q8NGY0	Olfactory receptor 10X1 OS=Homo sapiens OX=9606 GN=OR10X1 PE=3 SV=2	2.14724	1	1	1	1	326	36.4	8.15	93.8	90.4	89.7	106.6	107.6	111.9	91.3	108.7	1.19058	0.00138666
P14854	Cytochrome c oxidase subunit 6B1 OS=Homo sapiens OX=9606 GN=COX6B1 PE=1 SV=2	66.2791	5	11	5	1	86	10.2	7.05	87.7	85.9	100.3	104	111.4	110.7	91.3	108.7	1.19058	0.0420273
Q6ZMB5	Transmembrane protein 184A OS=Homo sapiens OX=9606 GN=TMEM184A PE=1 SV=1	2.17918	1	1	1	1	413	45.7	8.12	89.7	93.5	90.7	106.7	101.8	117.5	91.3	108.667	1.19022	0.0572171
P08F94	Fibrocystin OS=Homo sapiens OX=9606 GN=PKHD1 PE=1 SV=1	0.392734	1	1	1	1	4074	446.4	6.57	76.7	93.7	103.6	101.5	105.8	118.8	91.3333	108.7	1.19015	0.149861
Q8IUD6	E3 ubiquitin-protein ligase RNF135 OS=Homo sapiens OX=9606 GN=RNF135 PE=1 SV=2	16.8981	5	5	5	1	432	47.9	6.81	92.1	85.5	96.4	110.3	98.2	117.6	91.3333	108.7	1.19015	0.0715078
Q08AF3	Schlafen family member 5 OS=Homo sapiens OX=9606 GN=SLFN5 PE=1 SV=1	10.9989	12	14	9	1	891	101	8.22	96	93.7	84.3	109.7	103.2	113.2	91.3333	108.7	1.19015	0.0212772
Q96CS4	Zinc finger protein 689 OS=Homo sapiens OX=9606 GN=ZNF689 PE=1 SV=1	2.2	1	1	1	1	500	56.9	9.8	88	100.9	85.1	92.7	116.5	116.8	91.3333	108.667	1.18978	0.152176
P05997	Collagen alpha-2(V) chain OS=Homo sapiens OX=9606 GN=COL5A2 PE=1 SV=3	6.6044	8	9	7	1	1499	144.8	6.46	89.9	87.9	96.2	108.7	104.3	113	91.3333	108.667	1.18978	0.00809979
Q8N239	Kelch-like protein 34 OS=Homo sapiens OX=9606 GN=KLHL34 PE=2 SV=1	1.39752	1	1	1	1	644	70.6	5.6	99.8	89.8	84.4	113.2	111.4	101.4	91.3333	108.667	1.18978	0.0428618
Q15427	Splicing factor 3B subunit 4 OS=Homo sapiens OX=9606 GN=SF3B4 PE=1 SV=1	5.18868	2	7	2	1	424	44.4	8.56	88.4	86.1	99.5	112	104.3	109.6	91.3333	108.633	1.18942	0.0331155
Q8N5J2	Ubiquitin carboxyl-terminal hydrolase MINDY-1 OS=Homo sapiens OX=9606 GN=MINDY1 PE=1 SV=2	5.97015	1	1	1	1	469	51.7	4.86	115.7	88.9	69.5	110	98.7	117.1	91.3667	108.6	1.18862	0.328967
Q6P1R4	tRNA-dihydrouridine(16/17) synthase [NAD(P)(+)]-like OS=Homo sapiens OX=9606 GN=DUS1L PE=1 SV=1	17.759	7	8	7	1	473	53.2	8.29	90	93	91.2	103.5	117.7	104.6	91.4	108.6	1.18818	0.0590008
Q9BUA3	Spindlin interactor and repressor of chromatin-binding protein OS=Homo sapiens OX=9606 GN=SPINDOC PE=1 SV=3	14.1732	4	4	4	1	381	41	5.01	90.7	118.5	98.4	126.9	135.8	102.7	102.533	121.8	1.18791	0.211787
Q9Y3E1	Hepatoma-derived growth factor-related protein 3 OS=Homo sapiens OX=9606 GN=HDGFL3 PE=1 SV=1	31.0345	6	14	5	1	203	22.6	7.99	91.8	88.4	94	106.1	109.1	110.5	91.4	108.567	1.18782	0.00145347
O43187	Interleukin-1 receptor-associated kinase-like 2 OS=Homo sapiens OX=9606 GN=IRAK2 PE=1 SV=2	7.52	4	4	4	1	625	69.4	5.72	89.2	95.2	89.8	112.3	106.4	107	91.4	108.567	1.18782	0.00303252
P43360	Melanoma-associated antigen 6 OS=Homo sapiens OX=9606 GN=MAGEA6 PE=1 SV=1	5.73248	2	2	2	1	314	34.9	4.59	94.9	90.6	88.7	102.7	118.8	104.2	91.4	108.567	1.18782	0.0655527
Q8N567	Zinc finger CCHC domain-containing protein 9 OS=Homo sapiens OX=9606 GN=ZCCHC9 PE=1 SV=2	3.69004	1	1	1	1	271	30.5	9.17	85.2	87	102	113	110	102.7	91.4	108.567	1.18782	0.0634939
P48307	Tissue factor pathway inhibitor 2 OS=Homo sapiens OX=9606 GN=TFPI2 PE=1 SV=1	22.9787	4	7	4	1	235	26.9	8.53	90.3	88.4	95.6	114.2	101.4	110.2	91.4333	108.6	1.18775	0.0261607
Q8N0Y2	Zinc finger protein 444 OS=Homo sapiens OX=9606 GN=ZNF444 PE=1 SV=1	7.64526	2	3	2	1	327	35.2	8.56	88.6	86.2	99.5	103.1	107.7	115	91.4333	108.6	1.18775	0.034128
Q9BX40	Protein LSM14 homolog B OS=Homo sapiens OX=9606 GN=LSM14B PE=1 SV=1	26.7532	8	9	8	1	385	42	9.69	90.9	89.6	93.8	108.1	108.9	108.7	91.4333	108.567	1.18739	0.00404132
Q8TAP8	Protein phosphatase 1 regulatory subunit 35 OS=Homo sapiens OX=9606 GN=PPP1R35 PE=1 SV=1	12.253	2	3	2	1	253	27.9	8.68	96.3	82.6	95.5	100.7	106.9	118	91.4667	108.533	1.18659	0.0653443
A2VDJ0	Transmembrane protein 131-like OS=Homo sapiens OX=9606 GN=TMEM131L PE=1 SV=2	0.621504	1	1	1	1	1609	179.2	6.86	92.4	90.4	91.6	123.2	106.1	96.2	91.4667	108.5	1.18622	0.162689
O43283	Mitogen-activated protein kinase kinase kinase 13 OS=Homo sapiens OX=9606 GN=MAP3K13 PE=1 SV=1	0.828157	1	1	1	1	966	108.2	6.49	85.8	99.1	89.6	107.2	113.9	104.5	91.5	108.533	1.18616	0.0291263
Q6T4R5	Nance-Horan syndrome protein OS=Homo sapiens OX=9606 GN=NHS PE=1 SV=2	13.8704	18	20	18	1	1651	179	6.86	93.3	90.8	90.4	100.6	111.1	113.8	91.5	108.5	1.18579	0.0458562
Q8WVI0	Small integral membrane protein 4 OS=Homo sapiens OX=9606 GN=SMIM4 PE=1 SV=2	15.7143	1	1	1	1	70	8.7	10.87	90.3	96	88.2	113.8	99.7	112	91.5	108.5	1.18579	0.0419984
O15554	Intermediate conductance calcium-activated potassium channel protein 4 OS=Homo sapiens OX=9606 GN=KCNN4 PE=1 SV=1	6.32319	3	3	3	1	427	47.7	9.83	88.1	90.1	96.3	109.1	106	110.4	91.5	108.5	1.18579	0.00858748
Q8NFZ0	F-box DNA helicase 1 OS=Homo sapiens OX=9606 GN=FBH1 PE=1 SV=2	0.767018	1	2	1	1	1043	117.6	8.25	103.2	83.5	87.9	102.6	109.9	112.9	91.5333	108.467	1.185	0.0863455
P20337	Ras-related protein Rab-3B OS=Homo sapiens OX=9606 GN=RAB3B PE=1 SV=2	24.2009	5	21	2	1	219	24.7	5.02	89.2	90.9	94.5	102.5	115.2	107.7	91.5333	108.467	1.185	0.029801
P10276	Retinoic acid receptor alpha OS=Homo sapiens OX=9606 GN=RARA PE=1 SV=2	1.7316	1	1	1	1	462	50.7	7.9	95.4	90.7	88.5	97.1	134.6	93.7	91.5333	108.467	1.185	0.32478
O00479	High mobility group nucleosome-binding domain-containing protein 4 OS=Homo sapiens OX=9606 GN=HMGN4 PE=1 SV=3	18.8889	2	3	2	1	90	9.5	10.48	86.8	94	93.8	104.5	111.1	109.7	91.5333	108.433	1.18463	0.00596067
P63220	40S ribosomal protein S21 OS=Homo sapiens OX=9606 GN=RPS21 PE=1 SV=1	48.1928	4	21	4	1	83	9.1	8.5	84.3	85.7	104.6	100.7	113	111.6	91.5333	108.433	1.18463	0.106064
Q14296	Fas-activated serine/threonine kinase OS=Homo sapiens OX=9606 GN=FASTK PE=1 SV=1	2.55009	1	1	1	1	549	61.1	9.89	92.3	80.5	101.9	91.8	116.6	117	91.5667	108.467	1.18456	0.184755
P57060	RWD domain-containing protein 2B OS=Homo sapiens OX=9606 GN=RWDD2B PE=1 SV=1	7.52351	3	4	3	1	319	36.3	5.87	81.4	90.7	102.6	106.5	118.7	100.2	91.5667	108.467	1.18456	0.109153
Q6IPM2	IQ domain-containing protein E OS=Homo sapiens OX=9606 GN=IQCE PE=1 SV=2	2.73381	2	2	2	1	695	77.3	9.07	86.4	105	83.3	95.2	116	114.1	91.5667	108.433	1.1842	0.150073
Q9Y605	MORF4 family-associated protein 1 OS=Homo sapiens OX=9606 GN=MRFAP1 PE=1 SV=1	18.8976	1	2	1	1	127	14.6	4.7	79.9	98	96.8	105.1	111	109.2	91.5667	108.433	1.1842	0.0916275
Q99595	Mitochondrial import inner membrane translocase subunit Tim17-A OS=Homo sapiens OX=9606 GN=TIMM17A PE=1 SV=1	5.26316	1	1	1	1	171	18	7.87	94.9	85.6	94.2	113.1	114.5	97.6	91.5667	108.4	1.18384	0.0695154
Q8NBN3	Transmembrane protein 87A OS=Homo sapiens OX=9606 GN=TMEM87A PE=1 SV=3	11.1712	7	8	7	1	555	63.4	6.74	95.5	87.3	92	107.1	106.2	111.9	91.6	108.4	1.18341	0.00602655
Q07955	Serine/arginine-rich splicing factor 1 OS=Homo sapiens OX=9606 GN=SRSF1 PE=1 SV=2	52.4194	13	20	13	1	248	27.7	10.36	85	91.3	98.5	92.2	122.1	110.9	91.6	108.4	1.18341	0.184499
Q9Y2M5	Kelch-like protein 20 OS=Homo sapiens OX=9606 GN=KLHL20 PE=1 SV=4	2.95567	2	2	1	1	609	67.9	6.87	89.1	103.6	82.1	95.6	119.8	109.8	91.6	108.4	1.18341	0.150962
Q9BWU1	Cyclin-dependent kinase 19 OS=Homo sapiens OX=9606 GN=CDK19 PE=1 SV=1	12.1514	6	7	1	1	502	56.8	8.53	100.6	91	83.2	109.5	97.4	118.3	91.6	108.4	1.18341	0.102166
P22694	cAMP-dependent protein kinase catalytic subunit beta OS=Homo sapiens OX=9606 GN=PRKACB PE=1 SV=2	24.2165	8	13	4	1	351	40.6	8.78	106.8	99.5	105.6	130	146.7	92.2	103.967	122.967	1.18275	0.359584
Q96NT3	Protein GUCD1 OS=Homo sapiens OX=9606 GN=GUCD1 PE=1 SV=2	5	1	1	1	1	240	27.2	6.87	84.4	92.6	97.9	117.4	95.7	112	91.6333	108.367	1.18261	0.107695
Q99666	RANBP2-like and GRIP domain-containing protein 5/6 OS=Homo sapiens OX=9606 GN=RGPD5 PE=1 SV=3	16.5439	26	43	1	1	1765	198.8	6.42	96.9	87.8	90.2	107.8	107.4	109.9	91.6333	108.367	1.18261	0.019119
Q9H9S4	Calcium-binding protein 39-like OS=Homo sapiens OX=9606 GN=CAB39L PE=1 SV=3	7.4184	3	4	1	1	337	39.1	8.4	99	87.1	88.9	92.5	124.1	108.4	91.6667	108.333	1.18182	0.20127
Q8WV93	AFG1-like ATPase OS=Homo sapiens OX=9606 GN=AFG1L PE=1 SV=2	1.4553	1	1	1	1	481	54.8	7.27	85.7	97.4	91.9	116	101.4	107.6	91.6667	108.333	1.18182	0.0394256
Q71U36	Tubulin alpha-1A chain OS=Homo sapiens OX=9606 GN=TUBA1A PE=1 SV=1	61.6408	25	602	1	1	451	50.1	5.06	95.8	112.9	76.3	105	108.5	123.3	95	112.267	1.18175	0.24358
Q15464	SH2 domain-containing adapter protein B OS=Homo sapiens OX=9606 GN=SHB PE=1 SV=2	24.558	10	11	10	1	509	55	8.9	86.9	93.4	94.7	108.5	103.5	112.9	91.6667	108.3	1.18145	0.0105243
Q96BF6	Nucleus accumbens-associated protein 2 OS=Homo sapiens OX=9606 GN=NACC2 PE=1 SV=1	3.74787	2	2	1	1	587	62.8	5.9	88.7	86	100.4	106.1	104.8	114	91.7	108.3	1.18103	0.0426228
Q96QT4	Transient receptor potential cation channel subfamily M member 7 OS=Homo sapiens OX=9606 GN=TRPM7 PE=1 SV=1	5.63003	10	11	10	1	1865	212.6	7.88	93.2	89.4	92.5	107.6	109.8	107.5	91.7	108.3	1.18103	0.000663925
Q96R05	Retinoid-binding protein 7 OS=Homo sapiens OX=9606 GN=RBP7 PE=1 SV=1	7.46269	1	1	1	1	134	15.5	7.8	98	94.5	82.6	97.6	124.3	103	91.7	108.3	1.18103	0.169948
Q9H015	Solute carrier family 22 member 4 OS=Homo sapiens OX=9606 GN=SLC22A4 PE=1 SV=3	2.17786	1	1	1	1	551	62.1	7.23	58.5	116.5	100.1	98.3	131	95.6	91.7	108.3	1.18103	0.473486
Q14011	Cold-inducible RNA-binding protein OS=Homo sapiens OX=9606 GN=CIRBP PE=1 SV=1	18.0233	3	5	3	1	172	18.6	9.51	83.5	100	91.6	100.9	114.1	109.8	91.7	108.267	1.18066	0.0567316
Q13405	39S ribosomal protein L49, mitochondrial OS=Homo sapiens OX=9606 GN=MRPL49 PE=1 SV=1	24.0964	4	6	4	1	166	19.2	9.45	93.2	91	91	102.1	109.2	113.5	91.7333	108.267	1.18023	0.0330491
Q99708	DNA endonuclease RBBP8 OS=Homo sapiens OX=9606 GN=RBBP8 PE=1 SV=2	3.79041	3	3	3	1	897	101.9	6.3	82.7	94.1	98.4	103.6	116.5	104.7	91.7333	108.267	1.18023	0.0580401
P07477	Trypsin-1 OS=Homo sapiens OX=9606 GN=PRSS1 PE=1 SV=1	11.336	2	2	2	1	247	26.5	6.51	81.1	88.7	105.5	92.7	126.2	105.9	91.7667	108.267	1.1798	0.250669
Q6P3R8	Serine/threonine-protein kinase Nek5 OS=Homo sapiens OX=9606 GN=NEK5 PE=2 SV=1	0.847458	1	3	1	1	708	81.4	8.87	95.8	98.1	81.4	110.4	106.4	107.9	91.7667	108.233	1.17944	0.0812132
Q8WWY8	Lipase member H OS=Homo sapiens OX=9606 GN=LIPH PE=1 SV=1	4.21286	2	2	2	1	451	50.8	7.42	89.6	86.5	99.2	105.1	111.1	108.5	91.7667	108.233	1.17944	0.0335664
Q76FK4	Nucleolar protein 8 OS=Homo sapiens OX=9606 GN=NOL8 PE=1 SV=1	10.6255	12	13	11	1	1167	131.5	7.09	96.7	88.2	90.4	105.9	111.4	107.4	91.7667	108.233	1.17944	0.00865302
O75317	Ubiquitin carboxyl-terminal hydrolase 12 OS=Homo sapiens OX=9606 GN=USP12 PE=1 SV=2	3.51351	1	1	1	1	370	42.8	6.6	84.3	93.8	97.2	116.3	101.3	107.1	91.7667	108.233	1.17944	0.0484068
Q9UL33	Trafficking protein particle complex subunit 2-like protein OS=Homo sapiens OX=9606 GN=TRAPPC2L PE=1 SV=1	20	2	3	2	1	140	16.1	6.77	103.8	90.8	80.8	106.8	105.5	112.5	91.8	108.267	1.17938	0.121075
Q9BUN5	Coiled-coil domain-containing protein 28B OS=Homo sapiens OX=9606 GN=CCDC28B PE=1 SV=2	7.5	1	1	1	1	200	22	5.36	78.3	87.8	109.4	117.8	97.8	108.9	91.8333	108.167	1.17786	0.220202
Q9NV31	U3 small nucleolar ribonucleoprotein protein IMP3 OS=Homo sapiens OX=9606 GN=IMP3 PE=1 SV=1	13.0435	3	4	3	1	184	21.8	9.5	90.8	83	101.7	108.7	110	105.8	91.8333	108.167	1.17786	0.0880678
Q8IYD8	Fanconi anemia group M protein OS=Homo sapiens OX=9606 GN=FANCM PE=1 SV=2	0.439453	1	1	1	1	2048	232	6.11	101.5	83.6	90.4	114.2	106.1	104.1	91.8333	108.133	1.1775	0.0683724
Q9HC52	Chromobox protein homolog 8 OS=Homo sapiens OX=9606 GN=CBX8 PE=1 SV=3	19.7943	5	7	5	1	389	43.4	9.91	99.9	87.4	88.3	98.3	122.8	103.4	91.8667	108.167	1.17743	0.148123
Q06136	3-ketodihydrosphingosine reductase OS=Homo sapiens OX=9606 GN=KDSR PE=1 SV=1	12.3494	4	5	4	1	332	36.2	7.12	93.2	89.7	92.7	102.8	107.9	113.7	91.8667	108.133	1.17707	0.0253521
P51161	Gastrotropin OS=Homo sapiens OX=9606 GN=FABP6 PE=1 SV=2	7.03125	1	1	1	1	128	14.4	6.8	101	76	98.6	108	104	112.4	91.8667	108.133	1.17707	0.169735
Q8N4P2	Tetratricopeptide repeat protein 30B OS=Homo sapiens OX=9606 GN=TTC30B PE=1 SV=2	7.06767	5	5	1	1	665	76.1	5.2	103	93.3	79.3	103.5	109.1	111.8	91.8667	108.133	1.17707	0.129984
P15428	15-hydroxyprostaglandin dehydrogenase [NAD(+)] OS=Homo sapiens OX=9606 GN=HPGD PE=1 SV=1	40.6015	9	21	9	1	266	29	5.86	88	85.7	101.9	105.1	113.7	105.6	91.8667	108.133	1.17707	0.0642158
Q9C0H6	Kelch-like protein 4 OS=Homo sapiens OX=9606 GN=KLHL4 PE=1 SV=2	8.91365	6	6	4	1	718	80.2	6.86	86.8	92.9	96	109	105.8	109.6	91.9	108.133	1.17664	0.0149745
O75354	Ectonucleoside triphosphate diphosphohydrolase 6 OS=Homo sapiens OX=9606 GN=ENTPD6 PE=1 SV=3	4.75207	2	3	2	1	484	53.2	9.26	106.9	92.1	76.7	119.6	91.9	112.8	91.9	108.1	1.17628	0.250508
P20908	Collagen alpha-1(V) chain OS=Homo sapiens OX=9606 GN=COL5A1 PE=1 SV=3	3.75408	7	8	7	1	1838	183.4	5.06	89.5	92	94.2	109	104.8	110.5	91.9	108.1	1.17628	0.00212022
Q13671	Ras and Rab interactor 1 OS=Homo sapiens OX=9606 GN=RIN1 PE=1 SV=4	21.4559	11	15	11	1	783	84	8.02	94.1	92.4	89.2	107	106.4	110.8	91.9	108.067	1.17592	0.00125855
Q9HCI6	E3 SUMO-protein ligase KIAA1586 OS=Homo sapiens OX=9606 GN=KIAA1586 PE=1 SV=2	1.01652	1	1	1	1	787	89.6	7.74	101	77.5	97.2	126.2	87.7	110.3	91.9	108.067	1.17592	0.301999
Q12791	Calcium-activated potassium channel subunit alpha-1 OS=Homo sapiens OX=9606 GN=KCNMA1 PE=1 SV=2	3.47896	3	3	3	1	1236	137.5	7.06	97.1	85.7	92.9	105.4	107.6	111.2	91.9	108.067	1.17592	0.023223
O76064	E3 ubiquitin-protein ligase RNF8 OS=Homo sapiens OX=9606 GN=RNF8 PE=1 SV=1	2.8866	1	1	1	1	485	55.5	7.33	97.7	82.8	95.3	104.5	108.9	110.9	91.9333	108.1	1.17585	0.0569454
Q5I0G3	Putative malate dehydrogenase 1B OS=Homo sapiens OX=9606 GN=MDH1B PE=2 SV=1	1.35135	1	1	1	1	518	58.6	6.23	87.4	86	102.4	108.9	105.1	110.3	91.9333	108.1	1.17585	0.0809279
Q9NVC3	Putative sodium-coupled neutral amino acid transporter 7 OS=Homo sapiens OX=9606 GN=SLC38A7 PE=1 SV=1	5.19481	2	3	2	1	462	49.9	5.08	93.7	85.4	96.7	112.1	106.4	105.8	91.9333	108.1	1.17585	0.0222181
Q9Y2G8	DnaJ homolog subfamily C member 16 OS=Homo sapiens OX=9606 GN=DNAJC16 PE=2 SV=3	8.18414	6	6	6	1	782	90.5	7.12	95.8	90.8	89.2	104.3	108.3	111.6	91.9333	108.067	1.17549	0.00516199
P52756	RNA-binding protein 5 OS=Homo sapiens OX=9606 GN=RBM5 PE=1 SV=2	17.6687	14	18	11	1	815	92.1	6.28	94.5	93.9	87.5	107.6	109.1	107.5	91.9667	108.067	1.17506	0.0150236
P35498	Sodium channel protein type 1 subunit alpha OS=Homo sapiens OX=9606 GN=SCN1A PE=1 SV=2	0.398208	1	1	1	1	2009	228.8	5.81	80	112.9	83	101.4	115.7	107	91.9667	108.033	1.1747	0.262648
Q86U90	YrdC domain-containing protein, mitochondrial OS=Homo sapiens OX=9606 GN=YRDC PE=1 SV=1	17.9211	4	4	4	1	279	29.3	8.57	90.3	94	91.6	112.6	111.7	99.8	91.9667	108.033	1.1747	0.0520134
P31151	Protein S100-A7 OS=Homo sapiens OX=9606 GN=S100A7 PE=1 SV=4	12.8713	1	1	1	1	101	11.5	6.77	102.5	88.6	84.8	137.7	95.7	90.7	91.9667	108.033	1.1747	0.398086
Q9UJY1	Heat shock protein beta-8 OS=Homo sapiens OX=9606 GN=HSPB8 PE=1 SV=1	4.08163	1	1	1	1	196	21.6	5.12	70.3	94.4	111.2	100.8	109.4	113.8	91.9667	108	1.17434	0.308133
Q3ZAQ7	Vacuolar ATPase assembly integral membrane protein VMA21 OS=Homo sapiens OX=9606 GN=VMA21 PE=1 SV=1	34.6535	3	7	3	1	101	11.3	7.24	91.9	93.5	90.6	106	106.3	111.7	92	108	1.17391	0.00553629
Q24JP5	Transmembrane protein 132A OS=Homo sapiens OX=9606 GN=TMEM132A PE=1 SV=1	11.1437	6	7	6	1	1023	110	5.62	87.8	99.1	123.6	128.5	126.1	109.8	103.5	121.467	1.17359	0.230312
Q58FG0	Putative heat shock protein HSP 90-alpha A5 OS=Homo sapiens OX=9606 GN=HSP90AA5P PE=2 SV=1	18.2635	8	315	1	1	334	38.7	6.57	102.8	79.7	93.5	114.4	101.7	107.8	92	107.967	1.17355	0.125187
Q5XUX1	F-box/WD repeat-containing protein 9 OS=Homo sapiens OX=9606 GN=FBXW9 PE=1 SV=2	7.78689	4	5	3	1	488	54.1	6.48	95.1	90.9	90.1	109.8	101.5	112.7	92.0333	108	1.17349	0.0259746
Q8NB78	Lysine-specific histone demethylase 1B OS=Homo sapiens OX=9606 GN=KDM1B PE=1 SV=3	2.79805	2	2	2	1	822	92	7.87	88.4	100.1	87.6	107.3	100.7	115.8	92.0333	107.933	1.17276	0.0560773
Q76N32	Centrosomal protein of 68 kDa OS=Homo sapiens OX=9606 GN=CEP68 PE=1 SV=2	2.37781	2	2	2	1	757	81.1	5.16	95.9	79.9	100.3	109.2	108.9	105.7	92.0333	107.933	1.17276	0.119986
Q2NKX9	UPF0561 protein C2orf68 OS=Homo sapiens OX=9606 GN=C2orf68 PE=2 SV=1	9.63855	2	3	1	1	166	18.7	8.31	107.1	83.2	85.8	121	106.5	96.3	92.0333	107.933	1.17276	0.202095
Q8N183	NADH dehydrogenase [ubiquinone] 1 alpha subcomplex assembly factor 2 OS=Homo sapiens OX=9606 GN=NDUFAF2 PE=1 SV=1	53.8462	9	12	9	1	169	19.8	8.97	87.2	91.1	97.8	102.7	111	110.1	92.0333	107.933	1.17276	0.0181972
O95858	Tetraspanin-15 OS=Homo sapiens OX=9606 GN=TSPAN15 PE=1 SV=1	10.8844	3	5	3	1	294	33.1	5.48	96.9	87.6	91.7	105.6	103.2	115.1	92.0667	107.967	1.1727	0.0280172
Q9BVV6	Protein TALPID3 OS=Homo sapiens OX=9606 GN=KIAA0586 PE=1 SV=4	1.17417	2	2	2	1	1533	169.2	5.54	92.4	92.8	91	109.5	107.9	106.4	92.0667	107.933	1.17234	0.000361907
O95832	Claudin-1 OS=Homo sapiens OX=9606 GN=CLDN1 PE=1 SV=1	4.2654	1	1	1	1	211	22.7	8.09	98.2	93	85	104.4	114.3	105	92.0667	107.9	1.17198	0.0355024
Q9NW07	Zinc finger protein 358 OS=Homo sapiens OX=9606 GN=ZNF358 PE=1 SV=2	1.76056	1	1	1	1	568	59.3	6.6	89.2	77.3	109.8	105.7	96.8	121.3	92.1	107.933	1.17191	0.258748
Q9H3K2	Growth hormone-inducible transmembrane protein OS=Homo sapiens OX=9606 GN=GHITM PE=1 SV=2	15.0725	5	17	5	1	345	37.2	9.94	93	91.9	91.4	105.7	113.4	104.6	92.1	107.9	1.17155	0.0265219
Q9UJX5	Anaphase-promoting complex subunit 4 OS=Homo sapiens OX=9606 GN=ANAPC4 PE=1 SV=2	5.81683	4	4	4	1	808	92.1	5.53	95.8	86.9	93.6	107.9	104	111.7	92.1	107.867	1.17119	0.0114045
Q16831	Uridine phosphorylase 1 OS=Homo sapiens OX=9606 GN=UPP1 PE=1 SV=1	31.2903	9	13	9	1	310	33.9	7.88	90.2	93.5	92.6	107.9	105.4	110.3	92.1	107.867	1.17119	0.00132949
Q8NI60	Atypical kinase COQ8A, mitochondrial OS=Homo sapiens OX=9606 GN=COQ8A PE=1 SV=1	8.80989	5	5	5	1	647	71.9	6.99	92.8	95.5	88.1	105.3	108.8	109.6	92.1333	107.9	1.17113	0.00622162
Q8TCF1	AN1-type zinc finger protein 1 OS=Homo sapiens OX=9606 GN=ZFAND1 PE=1 SV=1	11.194	3	5	3	1	268	30.8	7.39	94.1	94.2	88.1	109.8	103.5	110.3	92.1333	107.867	1.17077	0.00625458
Q9P2S5	WD repeat-containing protein WRAP73 OS=Homo sapiens OX=9606 GN=WRAP73 PE=1 SV=1	2.17391	1	1	1	1	460	51.6	6.81	98.9	90.4	87.1	95.7	107.9	119.9	92.1333	107.833	1.17041	0.139808
Q9UG56	Phosphatidylserine decarboxylase proenzyme, mitochondrial OS=Homo sapiens OX=9606 GN=PISD PE=2 SV=4	3.91198	2	2	2	1	409	46.6	9.42	96.8	89.7	89.9	108	106.6	108.9	92.1333	107.833	1.17041	0.0155828
Q9UBT7	Alpha-catulin OS=Homo sapiens OX=9606 GN=CTNNAL1 PE=1 SV=2	6.81199	5	6	5	1	734	81.8	6.64	88.9	91	96.6	105.7	111.3	106.6	92.1667	107.867	1.17034	0.00675761
Q9Y3S2	Zinc finger protein 330 OS=Homo sapiens OX=9606 GN=ZNF330 PE=1 SV=1	39.375	9	14	9	1	320	36.2	6.16	89.5	101.9	111.5	132.3	123.2	98.9	100.967	118.133	1.17002	0.232307
Q9NXH9	tRNA (guanine(26)-N(2))-dimethyltransferase OS=Homo sapiens OX=9606 GN=TRMT1 PE=1 SV=1	19.8786	11	15	11	1	659	72.2	7.64	85.8	91.4	99.3	105	110.5	108	92.1667	107.833	1.16998	0.0421888
Q9NTX7	E3 ubiquitin-protein ligase RNF146 OS=Homo sapiens OX=9606 GN=RNF146 PE=1 SV=1	5.57103	2	2	2	1	359	38.9	5.33	97	83.1	96.4	115.4	107.4	100.7	92.1667	107.833	1.16998	0.0655873
Q2VYF4	LETM1 domain-containing protein LETM2, mitochondrial OS=Homo sapiens OX=9606 GN=LETM2 PE=2 SV=2	1.83299	1	1	1	1	491	55.9	9.23	72.8	115	88.7	123.2	103.6	96.7	92.1667	107.833	1.16998	0.354302
P55145	Mesencephalic astrocyte-derived neurotrophic factor OS=Homo sapiens OX=9606 GN=MANF PE=1 SV=3	30.7692	5	9	5	1	182	20.7	8.69	85.6	92.4	98.5	99.9	113	110.5	92.1667	107.8	1.16962	0.0465104
Q9UPI3	Feline leukemia virus subgroup C receptor-related protein 2 OS=Homo sapiens OX=9606 GN=FLVCR2 PE=1 SV=1	2.28137	1	1	1	1	526	57.2	6.18	107.7	100.9	68	102.7	103.3	117.5	92.2	107.833	1.16956	0.332254
Q5RL73	RNA-binding protein 48 OS=Homo sapiens OX=9606 GN=RBM48 PE=2 SV=1	4.63215	2	2	2	1	367	41.8	8.72	91.1	93.5	92	109.5	103.3	110.7	92.2	107.833	1.16956	0.0145459
Q8NCA9	Zinc finger protein 784 OS=Homo sapiens OX=9606 GN=ZNF784 PE=1 SV=1	2.78638	1	1	1	1	323	34.2	7.8	91.3	86.7	98.6	99.7	113.9	109.8	92.2	107.8	1.1692	0.0481124
P34947	G protein-coupled receptor kinase 5 OS=Homo sapiens OX=9606 GN=GRK5 PE=1 SV=1	3.89831	2	2	2	1	590	67.7	8.1	86.7	98.6	91.3	106.3	108.8	108.3	92.2	107.8	1.1692	0.0404903
Q9NX74	tRNA-dihydrouridine(20) synthase [NAD(P)+]-like OS=Homo sapiens OX=9606 GN=DUS2 PE=1 SV=1	30.8316	14	19	13	1	493	55	7.11	88.2	96.3	92.1	106.8	116.1	100.5	92.2	107.8	1.1692	0.0551359
O60281	Zinc finger protein 292 OS=Homo sapiens OX=9606 GN=ZNF292 PE=1 SV=3	0.771208	2	2	2	1	2723	304.6	7.39	86.2	95	95.4	84.5	96.4	142.4	92.2	107.767	1.16884	0.471995
Q9NQR1	N-lysine methyltransferase KMT5A OS=Homo sapiens OX=9606 GN=KMT5A PE=1 SV=3	2.03562	1	1	1	1	393	42.9	9.66	92.4	107	77.2	109.5	104.6	109.2	92.2	107.767	1.16884	0.209067
Q6P3S6	F-box only protein 42 OS=Homo sapiens OX=9606 GN=FBXO42 PE=1 SV=1	3.20781	2	2	2	1	717	77.8	7.43	108	86.2	82.5	110.5	88.9	124	92.2333	107.8	1.16877	0.299415
Q69YU5	Uncharacterized protein C12orf73 OS=Homo sapiens OX=9606 GN=C12orf73 PE=3 SV=2	16.9014	1	1	1	1	71	8	9.16	91.2	88.4	97.1	104.2	115.3	103.9	92.2333	107.8	1.16877	0.0323396
O15318	DNA-directed RNA polymerase III subunit RPC7 OS=Homo sapiens OX=9606 GN=POLR3G PE=1 SV=2	5.38117	1	1	1	1	223	25.9	4.63	85.3	85.9	105.5	93.7	107.9	121.7	92.2333	107.767	1.16841	0.214261
Q9BRA0	N-alpha-acetyltransferase 38, NatC auxiliary subunit OS=Homo sapiens OX=9606 GN=NAA38 PE=1 SV=1	22.4	3	3	3	1	125	13.5	5.53	81.8	97.4	97.5	101.8	108.8	112.7	92.2333	107.767	1.16841	0.0768024
P05305	Endothelin-1 OS=Homo sapiens OX=9606 GN=EDN1 PE=1 SV=1	4.24528	1	1	1	1	212	24.4	9.41	96.2	90.1	90.4	106.5	108	108.8	92.2333	107.767	1.16841	0.00975114
P24864	G1/S-specific cyclin-E1 OS=Homo sapiens OX=9606 GN=CCNE1 PE=1 SV=2	11.2195	4	5	4	1	410	47	6.04	89.6	93.1	94.1	105.4	109.1	108.8	92.2667	107.767	1.16799	0.00110622
Q93070	Ecto-ADP-ribosyltransferase 4 OS=Homo sapiens OX=9606 GN=ART4 PE=2 SV=2	2.2293	1	1	1	1	314	35.9	9.22	105.9	96.9	74	113.2	110.9	99.1	92.2667	107.733	1.16763	0.241373
Q9BYT3	Serine/threonine-protein kinase 33 OS=Homo sapiens OX=9606 GN=STK33 PE=1 SV=1	6.42023	3	3	3	1	514	57.8	7.03	92	100.5	84.3	106.6	105	111.6	92.2667	107.733	1.16763	0.0638942
Q9UPU9	Protein Smaug homolog 1 OS=Homo sapiens OX=9606 GN=SAMD4A PE=1 SV=3	5.29248	3	3	3	1	718	79.4	8.32	91.4	95	90.4	113.5	101.4	108.3	92.2667	107.733	1.16763	0.0338794
Q9UGL1	Lysine-specific demethylase 5B OS=Homo sapiens OX=9606 GN=KDM5B PE=1 SV=3	2.07254	3	3	2	1	1544	175.5	6.7	103	79.8	94	97.3	110.9	114.9	92.2667	107.7	1.16727	0.151079
Q9NUG6	p53 and DNA damage-regulated protein 1 OS=Homo sapiens OX=9606 GN=PDRG1 PE=1 SV=2	22.5564	4	5	4	1	133	15.5	6.06	92.9	93.3	90.7	101.8	112.4	109	92.3	107.733	1.16721	0.0319449
Q6ZQX7	Protein LIAT1 OS=Homo sapiens OX=9606 GN=LIAT1 PE=2 SV=2	30.9051	4	4	4	1	453	49.6	7.97	88.5	86.6	101.8	109.7	102.2	111.2	92.3	107.7	1.16685	0.0635652
Q96MG8	Protein-L-isoaspartate O-methyltransferase domain-containing protein 1 OS=Homo sapiens OX=9606 GN=PCMTD1 PE=1 SV=2	9.80392	4	4	4	1	357	40.7	5.66	95.7	94.5	86.7	107.4	107.1	108.6	92.3	107.7	1.16685	0.0292723
Q86SR1	Polypeptide N-acetylgalactosaminyltransferase 10 OS=Homo sapiens OX=9606 GN=GALNT10 PE=1 SV=2	19.7347	10	13	9	1	603	68.9	8.59	92.3	92.5	92.1	106.7	110	106.4	92.3	107.7	1.16685	0.00519703
Q86YL5	Testis development-related protein OS=Homo sapiens OX=9606 GN=TDRP PE=1 SV=2	18.3784	3	6	3	1	185	20.4	6.01	89.8	79.7	107.4	88.3	129.3	105.5	92.3	107.7	1.16685	0.351971
Q9BYB4	Guanine nucleotide-binding protein subunit beta-like protein 1 OS=Homo sapiens OX=9606 GN=GNB1L PE=1 SV=2	28.4404	8	10	8	1	327	35.6	7.97	92.1	91.2	93.6	109.6	104.9	108.5	92.3	107.667	1.16649	0.00259956
P02462	Collagen alpha-1(IV) chain OS=Homo sapiens OX=9606 GN=COL4A1 PE=1 SV=4	2.09706	3	3	3	1	1669	160.5	8.28	91.3	88.5	97.1	107.4	109.5	106.1	92.3	107.667	1.16649	0.0159857
Q9Y2D5	A-kinase anchor protein 2 OS=Homo sapiens OX=9606 GN=AKAP2 PE=1 SV=3	12.4563	11	14	11	1	859	94.6	5.11	88.1	91.3	97.5	106.9	110.5	105.6	92.3	107.667	1.16649	0.0155439
Q9UPP5	AP2-interacting clathrin-endocytosis protein OS=Homo sapiens OX=9606 GN=KIAA1107 PE=1 SV=2	3.54862	4	5	4	1	1409	155.6	6.19	97.8	88	91.2	111.3	95.1	116.6	92.3333	107.667	1.16606	0.126564
P35269	General transcription factor IIF subunit 1 OS=Homo sapiens OX=9606 GN=GTF2F1 PE=1 SV=2	28.6267	14	31	13	1	517	58.2	7.49	92.3	89.9	94.8	102.6	109.3	111.1	92.3333	107.667	1.16606	0.0127339
Q14164	Inhibitor of nuclear factor kappa-B kinase subunit epsilon OS=Homo sapiens OX=9606 GN=IKBKE PE=1 SV=1	2.09497	1	1	1	1	716	80.4	7.84	90.8	96.4	89.8	101.9	110.9	110.2	92.3333	107.667	1.16606	0.0154909
Q9Y324	rRNA-processing protein FCF1 homolog OS=Homo sapiens OX=9606 GN=FCF1 PE=2 SV=1	9.09091	2	2	2	1	198	23.4	9.7	90.9	88.3	97.8	109.4	105.8	107.8	92.3333	107.667	1.16606	0.0220167
Q9ULR0	Pre-mRNA-splicing factor ISY1 homolog OS=Homo sapiens OX=9606 GN=ISY1 PE=1 SV=3	21.7544	5	6	5	1	285	33	5.17	89.5	92.1	95.4	101.2	118.9	102.9	92.3333	107.667	1.16606	0.102378
Q9H609	Zinc finger protein 576 OS=Homo sapiens OX=9606 GN=ZNF576 PE=1 SV=1	5.29412	1	1	1	1	170	18.9	8.43	96.7	83	97.4	108	103.5	111.5	92.3667	107.667	1.16564	0.0632116
Q92673	Sortilin-related receptor OS=Homo sapiens OX=9606 GN=SORL1 PE=1 SV=2	3.88437	7	7	7	1	2214	248.3	5.55	94.9	90.5	91.7	106.3	109.7	107	92.3667	107.667	1.16564	0.00101132
Q7L590	Protein MCM10 homolog OS=Homo sapiens OX=9606 GN=MCM10 PE=1 SV=2	3.2	3	3	3	1	875	98.1	8.75	83.2	87.9	106.1	104.1	102.7	116	92.4	107.6	1.1645	0.151225
Q6NYC8	Phostensin OS=Homo sapiens OX=9606 GN=PPP1R18 PE=1 SV=1	16.6395	9	11	9	1	613	67.9	5.4	85.4	92.6	99.2	106.7	110.5	105.5	92.4	107.567	1.16414	0.0486079
P09038	Fibroblast growth factor 2 OS=Homo sapiens OX=9606 GN=FGF2 PE=1 SV=3	12.5	4	4	4	1	288	30.8	11.18	99.6	87.7	89.9	109.4	106.2	107.1	92.4	107.567	1.16414	0.0458182
O75177	Calcium-responsive transactivator OS=Homo sapiens OX=9606 GN=SS18L1 PE=1 SV=2	2.52525	1	1	1	1	396	43	6.44	95.2	84.9	97.1	112.6	106.4	103.7	92.4	107.567	1.16414	0.0359094
P98174	FYVE, RhoGEF and PH domain-containing protein 1 OS=Homo sapiens OX=9606 GN=FGD1 PE=1 SV=2	3.85016	2	2	2	1	961	106.5	6.58	97.1	96.5	83.7	97.9	99.7	125.2	92.4333	107.6	1.16408	0.223074
O43716	Glutamyl-tRNA(Gln) amidotransferase subunit C, mitochondrial OS=Homo sapiens OX=9606 GN=GATC PE=1 SV=1	41.9118	4	7	4	1	136	15.1	5.05	81.1	92.3	103.9	106.7	110.3	105.7	92.4333	107.567	1.16372	0.142923
O76075	DNA fragmentation factor subunit beta OS=Homo sapiens OX=9606 GN=DFFB PE=1 SV=1	2.36686	1	1	1	1	338	39.1	9	103.7	90.6	83	106.3	93.5	122.9	92.4333	107.567	1.16372	0.228123
P11802	Cyclin-dependent kinase 4 OS=Homo sapiens OX=9606 GN=CDK4 PE=1 SV=2	27.7228	7	11	6	1	303	33.7	7.01	83.5	92.3	101.5	93.4	117	112.3	92.4333	107.567	1.16372	0.171009
Q3SYC2	2-acylglycerol O-acyltransferase 2 OS=Homo sapiens OX=9606 GN=MOGAT2 PE=1 SV=2	1.79641	1	1	1	1	334	38.2	9.39	94.9	90	92.4	118.4	97.2	107.1	92.4333	107.567	1.16372	0.125636
Q9H1X3	DnaJ homolog subfamily C member 25 OS=Homo sapiens OX=9606 GN=DNAJC25 PE=1 SV=1	14.1667	8	9	8	1	360	42.4	9.13	96.2	98.4	82.7	104.4	113.7	104.6	92.4333	107.567	1.16372	0.070709
Q9NW97	Transmembrane protein 51 OS=Homo sapiens OX=9606 GN=TMEM51 PE=1 SV=1	7.90514	2	3	2	1	253	27.7	5.53	98.3	81	98	107.1	98.4	117.1	92.4333	107.533	1.16336	0.127554
Q6NSJ2	Pleckstrin homology-like domain family B member 3 OS=Homo sapiens OX=9606 GN=PHLDB3 PE=2 SV=3	7.5	4	5	4	1	640	71.9	6.57	86.5	105.1	85.7	103.7	113.2	105.7	92.4333	107.533	1.16336	0.125183
Q8IWU5	Extracellular sulfatase Sulf-2 OS=Homo sapiens OX=9606 GN=SULF2 PE=1 SV=1	2.87356	3	3	3	1	870	100.4	9.17	98.2	90.6	88.6	108.2	100.4	114.1	92.4667	107.567	1.1633	0.0419284
Q53QV2	Protein LBH OS=Homo sapiens OX=9606 GN=LBH PE=1 SV=1	18.0952	1	2	1	1	105	12.2	4.41	80	92.1	105.3	95.9	102.6	124.1	92.4667	107.533	1.16294	0.25171
Q9Y2E8	Sodium/hydrogen exchanger 8 OS=Homo sapiens OX=9606 GN=SLC9A8 PE=1 SV=4	3.09811	2	2	2	1	581	65.4	6.54	94.1	92.8	90.5	104.5	97.2	120.9	92.4667	107.533	1.16294	0.161845
Q8N9V3	WD repeat, SAM and U-box domain-containing protein 1 OS=Homo sapiens OX=9606 GN=WDSUB1 PE=1 SV=3	5.04202	2	2	2	1	476	52.8	6.37	95.6	92.2	89.6	106.2	105.6	110.8	92.4667	107.533	1.16294	0.00327472
Q63HR2	Tensin-2 OS=Homo sapiens OX=9606 GN=TNS2 PE=1 SV=2	10.5749	12	13	10	1	1409	152.5	8.35	86.8	92.3	98.3	101.8	111.2	109.6	92.4667	107.533	1.16294	0.0276444
O95427	GPI ethanolamine phosphate transferase 1 OS=Homo sapiens OX=9606 GN=PIGN PE=1 SV=1	1.50376	1	1	1	1	931	105.7	8.65	102.6	91.3	83.5	114.9	110.1	97.6	92.4667	107.533	1.16294	0.117835
Q9UJJ7	RNA pseudouridylate synthase domain-containing protein 1 OS=Homo sapiens OX=9606 GN=RPUSD1 PE=1 SV=1	8.65385	3	3	3	1	312	34.7	7.05	96.9	89.7	90.9	95.6	111.2	115.7	92.5	107.5	1.16216	0.120133
Q01432	AMP deaminase 3 OS=Homo sapiens OX=9606 GN=AMPD3 PE=1 SV=1	5.47588	4	4	3	1	767	88.8	6.98	101.6	89.7	86.2	104.9	111.6	106	92.5	107.5	1.16216	0.0669647
Q9NZM5	Ribosome biogenesis protein NOP53 OS=Homo sapiens OX=9606 GN=NOP53 PE=1 SV=2	8.78661	4	5	4	1	478	54.4	10.32	94.1	85.3	98.1	108.4	108.9	105.2	92.5	107.5	1.16216	0.047871
Q9NXE8	Pre-mRNA-splicing factor CWC25 homolog OS=Homo sapiens OX=9606 GN=CWC25 PE=1 SV=1	17.4118	8	9	8	1	425	49.6	10.18	88.7	89.9	98.9	106	106.4	110	92.5	107.467	1.1618	0.0301076
Q5JV73	FERM and PDZ domain-containing protein 3 OS=Homo sapiens OX=9606 GN=FRMPD3 PE=2 SV=2	0.662983	1	1	1	1	1810	199.1	8.15	92	83.6	102	107.2	112.1	103.2	92.5333	107.5	1.16174	0.0884334
Q8NI37	Protein phosphatase PTC7 homolog OS=Homo sapiens OX=9606 GN=PPTC7 PE=2 SV=1	7.89474	2	2	2	1	304	32.6	5.19	99.8	92.5	85.3	94.9	107	120.5	92.5333	107.467	1.16138	0.172326
Q96T21	Selenocysteine insertion sequence-binding protein 2 OS=Homo sapiens OX=9606 GN=SECISBP2 PE=1 SV=2	5.15222	4	5	4	1	854	95.4	8.12	91.1	96.9	89.6	108.7	105.2	108.4	92.5333	107.433	1.16102	0.00980137
P54852	Epithelial membrane protein 3 OS=Homo sapiens OX=9606 GN=EMP3 PE=1 SV=1	4.90798	1	1	1	1	163	18.4	7.96	93.6	92.1	92.1	94.6	108.7	119	92.6	107.433	1.16019	0.170249
Q66K89	Transcription factor E4F1 OS=Homo sapiens OX=9606 GN=E4F1 PE=1 SV=2	2.55102	1	1	1	1	784	83.4	6.34	88.4	88.3	101.1	116.6	101.2	104.4	92.6	107.4	1.15983	0.0802011
P53814	Smoothelin OS=Homo sapiens OX=9606 GN=SMTN PE=1 SV=7	13.9586	10	11	10	1	917	99	9.07	89.7	90.3	97.8	97.7	114.5	110	92.6	107.4	1.15983	0.0791316
Q9H115	Beta-soluble NSF attachment protein OS=Homo sapiens OX=9606 GN=NAPB PE=1 SV=2	20.8054	6	9	3	1	298	33.5	5.47	95.9	91.9	90	105.2	107.3	109.7	92.6	107.4	1.15983	0.00318681
Q9H467	CUE domain-containing protein 2 OS=Homo sapiens OX=9606 GN=CUEDC2 PE=1 SV=1	21.6028	6	7	6	1	287	32	4.81	85.7	87.1	105	102.2	112.3	107.7	92.6	107.4	1.15983	0.125028
Q9BXT2	Voltage-dependent calcium channel gamma-6 subunit OS=Homo sapiens OX=9606 GN=CACNG6 PE=1 SV=1	2.69231	1	1	1	1	260	28.1	9.17	85.9	94.3	97.7	104.9	99.3	118	92.6333	107.4	1.15941	0.0997308
Q00059	Transcription factor A, mitochondrial OS=Homo sapiens OX=9606 GN=TFAM PE=1 SV=1	23.9837	7	7	7	1	246	29.1	9.72	90	96.9	91	99.7	110.5	112	92.6333	107.4	1.15941	0.042001
P84243	Histone H3.3 OS=Homo sapiens OX=9606 GN=H3F3A PE=1 SV=2	18.3824	3	24	1	1	136	15.3	11.27	84.9	90.5	102.5	96.7	119.5	106	92.6333	107.4	1.15941	0.15809
P55199	RNA polymerase II elongation factor ELL OS=Homo sapiens OX=9606 GN=ELL PE=1 SV=1	14.9758	8	9	8	1	621	68.2	9.33	97.9	90	90	106.7	104.7	110.7	92.6333	107.367	1.15905	0.0133002
Q8N5A5	Zinc finger CCCH-type with G patch domain-containing protein OS=Homo sapiens OX=9606 GN=ZGPAT PE=1 SV=3	16.7608	8	10	8	1	531	57.3	5.43	91.1	90.1	96.7	105.8	108.3	108	92.6333	107.367	1.15905	0.0107703
Q8WUH2	Transforming growth factor-beta receptor-associated protein 1 OS=Homo sapiens OX=9606 GN=TGFBRAP1 PE=1 SV=1	11.1628	9	12	9	1	860	97.1	6.55	89.7	93	95.2	112	104.1	106	92.6333	107.367	1.15905	0.0096924
Q9UEE9	Craniofacial development protein 1 OS=Homo sapiens OX=9606 GN=CFDP1 PE=1 SV=1	31.7726	10	15	10	1	299	33.6	4.81	83.5	97	97.4	100.8	113.8	107.4	92.6333	107.333	1.15869	0.070096
Q9BVJ6	U3 small nucleolar RNA-associated protein 14 homolog A OS=Homo sapiens OX=9606 GN=UTP14A PE=1 SV=1	25.0324	18	22	18	1	771	87.9	7.87	92.7	90.8	94.4	100.8	114	107.2	92.6333	107.333	1.15869	0.0525412
Q92521	GPI mannosyltransferase 3 OS=Homo sapiens OX=9606 GN=PIGB PE=1 SV=1	3.2491	2	2	2	1	554	65	9.29	86.9	107.9	83.2	105.7	106.5	109.9	92.6667	107.367	1.15863	0.193311
Q9Y2G5	GDP-fucose protein O-fucosyltransferase 2 OS=Homo sapiens OX=9606 GN=POFUT2 PE=1 SV=3	5.36131	2	3	2	1	429	49.9	6.6	95.9	87	95.1	108	106.6	107.5	92.6667	107.367	1.15863	0.0331677
Q9H8M2	Bromodomain-containing protein 9 OS=Homo sapiens OX=9606 GN=BRD9 PE=1 SV=2	10.5528	5	7	5	1	597	67	6.19	98.2	90.9	88.9	106.3	112.3	103.5	92.6667	107.367	1.15863	0.0188558
P52789	Hexokinase-2 OS=Homo sapiens OX=9606 GN=HK2 PE=1 SV=2	7.19738	7	7	6	1	917	102.3	6.05	99.6	85.6	92.7	103.1	110.6	108.2	92.6333	107.3	1.15833	0.0477607
Q8IUX1	Complex I assembly factor TMEM126B, mitochondrial OS=Homo sapiens OX=9606 GN=TMEM126B PE=1 SV=2	10	2	3	2	1	230	25.9	8.81	93.4	89.8	94.8	102	105.1	114.9	92.6667	107.333	1.15827	0.0493316
P43251	Biotinidase OS=Homo sapiens OX=9606 GN=BTD PE=1 SV=2	4.05157	2	2	2	1	543	61.1	6.25	90.4	94.5	93.1	104.6	110.8	106.6	92.6667	107.333	1.15827	0.00425687
P57729	Ras-related protein Rab-38 OS=Homo sapiens OX=9606 GN=RAB38 PE=1 SV=1	15.1659	3	3	1	1	211	23.7	7.77	90.5	90.9	96.6	108.4	114.2	99.4	92.6667	107.333	1.15827	0.0584495
Q9H0Q0	Protein FAM49A OS=Homo sapiens OX=9606 GN=FAM49A PE=2 SV=1	6.50155	2	3	1	1	323	37.3	6.01	99	106.5	72.5	119.3	106.2	96.5	92.6667	107.333	1.15827	0.307774
Q9NYZ2	Mitoferrin-1 OS=Homo sapiens OX=9606 GN=SLC25A37 PE=2 SV=2	3.25444	1	1	1	1	338	37.3	9.28	89.1	102.5	86.4	100.6	113.7	107.6	92.6667	107.3	1.15791	0.0840517
Q9Y237	Peptidyl-prolyl cis-trans isomerase NIMA-interacting 4 OS=Homo sapiens OX=9606 GN=PIN4 PE=1 SV=1	35.1145	5	12	5	1	131	13.8	9.77	89.1	89.6	99.4	100.9	109.6	111.5	92.7	107.333	1.15786	0.0353029
Q9BZQ6	ER degradation-enhancing alpha-mannosidase-like protein 3 OS=Homo sapiens OX=9606 GN=EDEM3 PE=1 SV=2	7.83262	8	9	8	1	932	104.6	4.93	92.1	90.2	95.8	107.4	103.4	111	92.7	107.267	1.15714	0.00745707
Q9NPH3	Interleukin-1 receptor accessory protein OS=Homo sapiens OX=9606 GN=IL1RAP PE=1 SV=2	7.54386	4	4	4	1	570	65.4	8.12	88.1	92.1	98	108.9	105.9	107	92.7333	107.267	1.15672	0.0284575
O95429	BAG family molecular chaperone regulator 4 OS=Homo sapiens OX=9606 GN=BAG4 PE=1 SV=1	19.4748	6	10	5	1	457	49.6	5.12	79.4	98.2	100.6	99.9	112.1	109.8	92.7333	107.267	1.15672	0.150649
Q15649	Zinc finger HIT domain-containing protein 3 OS=Homo sapiens OX=9606 GN=ZNHIT3 PE=1 SV=2	12.2581	2	2	2	1	155	17.6	5.67	85.4	90.9	101.9	96.2	116.9	108.7	92.7333	107.267	1.15672	0.136469
O43290	U4/U6.U5 tri-snRNP-associated protein 1 OS=Homo sapiens OX=9606 GN=SART1 PE=1 SV=1	35	26	40	26	1	800	90.2	6.13	90.2	89.6	98.4	106.7	109.1	106	92.7333	107.267	1.15672	0.0265659
O60941	Dystrobrevin beta OS=Homo sapiens OX=9606 GN=DTNB PE=1 SV=1	4.46571	3	3	3	1	627	71.3	7.91	95.4	94.8	88.1	116.4	93.1	112.2	92.7667	107.233	1.15595	0.172497
Q8N2N9	Ankyrin repeat domain-containing protein 36B OS=Homo sapiens OX=9606 GN=ANKRD36B PE=1 SV=4	2.36511	1	1	1	1	1353	153.5	8.85	90.1	93.6	94.6	107.4	106.1	108.2	92.7667	107.233	1.15595	0.00322651
O94854	Uncharacterized protein KIAA0754 OS=Homo sapiens OX=9606 GN=KIAA0754 PE=2 SV=4	4.10534	5	5	5	1	1291	135.1	4.21	92.7	93.3	92.3	105.9	106.1	109.6	92.7667	107.2	1.15559	0.00478865
Q96PE7	Methylmalonyl-CoA epimerase, mitochondrial OS=Homo sapiens OX=9606 GN=MCEE PE=1 SV=1	12.5	2	3	2	1	176	18.7	9.09	92.2	91.1	95	109.1	106.2	106.3	92.7667	107.2	1.15559	0.000785018
P0DJ07	Protein PET100 homolog, mitochondrial OS=Homo sapiens OX=9606 GN=PET100 PE=1 SV=1	10.9589	1	1	1	1	73	9.1	6.77	99.8	88.2	90.4	102.6	109.9	109.2	92.8	107.233	1.15553	0.0344775
P78317	E3 ubiquitin-protein ligase RNF4 OS=Homo sapiens OX=9606 GN=RNF4 PE=1 SV=1	15.2632	2	2	2	1	190	21.3	7.03	92.9	81.8	103.7	77.1	119.6	124.9	92.8	107.2	1.15517	0.451436
Q5W111	SPRY domain-containing protein 7 OS=Homo sapiens OX=9606 GN=SPRYD7 PE=1 SV=2	36.7347	6	7	6	1	196	21.7	6.7	95.6	94.8	88	102.2	108	111.4	92.8	107.2	1.15517	0.0166388
Q6SJ96	TATA box-binding protein-like protein 2 OS=Homo sapiens OX=9606 GN=TBPL2 PE=2 SV=1	8.26667	4	5	4	1	375	41.5	6.43	97.4	87.3	93.7	104	107.8	109.8	92.8	107.2	1.15517	0.0212936
P05121	Plasminogen activator inhibitor 1 OS=Homo sapiens OX=9606 GN=SERPINE1 PE=1 SV=1	16.4179	6	6	6	1	402	45	7.2	102.2	73.9	102.3	106.7	117.4	97.5	92.8	107.2	1.15517	0.276364
Q9UKG9	Peroxisomal carnitine O-octanoyltransferase OS=Homo sapiens OX=9606 GN=CROT PE=1 SV=2	13.7255	9	10	9	1	612	70.1	7.08	93.6	96.7	88.1	109.9	96.6	115	92.8	107.167	1.15481	0.103525
Q8N2S1	Latent-transforming growth factor beta-binding protein 4 OS=Homo sapiens OX=9606 GN=LTBP4 PE=1 SV=2	4.49507	6	6	6	1	1624	173.3	5.43	97.5	77.8	103.2	110.2	106.5	104.9	92.8333	107.2	1.15476	0.19904
Q68CZ1	Protein fantom OS=Homo sapiens OX=9606 GN=RPGRIP1L PE=1 SV=2	3.4981	4	4	4	1	1315	151.1	5.35	87.8	89.3	101.4	134.1	89.8	97.7	92.8333	107.2	1.15476	0.405715
Q9C0B0	RING finger protein unkempt homolog OS=Homo sapiens OX=9606 GN=UNK PE=1 SV=2	16.4198	10	14	10	1	810	88	6.86	90.5	91.7	96.3	106.8	103.1	111.6	92.8333	107.167	1.1544	0.0115021
Q07812	Apoptosis regulator BAX OS=Homo sapiens OX=9606 GN=BAX PE=1 SV=1	26.5625	4	19	4	1	192	21.2	5.22	95.3	89.1	94.1	106	105.8	109.7	92.8333	107.167	1.1544	0.00513614
P34931	Heat shock 70 kDa protein 1-like OS=Homo sapiens OX=9606 GN=HSPA1L PE=1 SV=2	31.5133	19	262	2	1	641	70.3	6.02	91.1	106	81.4	114.6	105.3	101.6	92.8333	107.167	1.1544	0.173896
P52739	Zinc finger protein 131 OS=Homo sapiens OX=9606 GN=ZNF131 PE=1 SV=2	5.939	3	3	3	1	623	71.4	5.19	92.7	91.9	94	107.2	92	122.3	92.8667	107.167	1.15398	0.243298
Q9NY12	H/ACA ribonucleoprotein complex subunit 1 OS=Homo sapiens OX=9606 GN=GAR1 PE=1 SV=1	8.29493	2	2	2	1	217	22.3	10.92	98.5	88.7	91.4	110.8	106.5	104.1	92.8667	107.133	1.15363	0.0201358
O94827	Pleckstrin homology domain-containing family G member 5 OS=Homo sapiens OX=9606 GN=PLEKHG5 PE=1 SV=3	1.31827	1	1	1	1	1062	117.4	6.3	105	100.1	73.6	114.4	101.5	105.5	92.9	107.133	1.15321	0.280046
Q8IYM2	Schlafen family member 12 OS=Homo sapiens OX=9606 GN=SLFN12 PE=2 SV=2	2.07612	1	1	1	1	578	66.9	8.59	96.1	93.8	88.8	106.2	104.2	110.9	92.9	107.1	1.15285	0.00850481
P10070	Zinc finger protein GLI2 OS=Homo sapiens OX=9606 GN=GLI2 PE=1 SV=4	4.28752	7	8	7	1	1586	167.7	7.33	92.7	92	94	107.1	103.9	110.3	92.9	107.1	1.15285	0.0107527
Q9BU70	tRNA (adenine(37)-N6)-methyltransferase OS=Homo sapiens OX=9606 GN=TRMO PE=2 SV=2	1.5873	1	1	1	1	441	48.6	7.17	78.8	105.9	94	96.8	119.8	104.7	92.9	107.1	1.15285	0.243294
P15260	Interferon gamma receptor 1 OS=Homo sapiens OX=9606 GN=IFNGR1 PE=1 SV=1	4.90798	1	1	1	1	489	54.4	4.91	101.1	91.6	86	100.6	107.6	113	92.9	107.067	1.15249	0.069869
O15392	Baculoviral IAP repeat-containing protein 5 OS=Homo sapiens OX=9606 GN=BIRC5 PE=1 SV=3	11.9718	1	1	1	1	142	16.4	5.9	78.7	95.9	104.1	103.6	119.1	98.5	92.9	107.067	1.15249	0.220922
Q6ZRI6	Uncharacterized protein C15orf39 OS=Homo sapiens OX=9606 GN=C15orf39 PE=1 SV=3	3.82044	3	3	3	1	1047	110.6	7.64	96.7	90.9	91.2	106.3	105.3	109.7	92.9333	107.1	1.15244	0.00501896
P35318	ADM OS=Homo sapiens OX=9606 GN=ADM PE=1 SV=1	5.94595	1	1	1	1	185	20.4	10.84	100.5	84.2	94	104.2	94.6	122.3	92.9	107.033	1.15213	0.223734
O75462	Cytokine receptor-like factor 1 OS=Homo sapiens OX=9606 GN=CRLF1 PE=1 SV=1	2.36967	1	1	1	1	422	46.3	9.11	104.6	86.9	87.3	112.8	89.6	118.8	92.9333	107.067	1.15208	0.265287
Q9NRY6	Phospholipid scramblase 3 OS=Homo sapiens OX=9606 GN=PLSCR3 PE=1 SV=2	6.44068	1	2	1	1	295	31.6	6.65	88.5	96	94.3	103	108	110.2	92.9333	107.067	1.15208	0.0105981
Q06730	Zinc finger protein 33A OS=Homo sapiens OX=9606 GN=ZNF33A PE=1 SV=3	3.7037	3	3	2	1	810	94.3	8.07	91.7	94.8	92.3	112.6	99.8	108.8	92.9333	107.067	1.15208	0.057607
Q96MT8	Centrosomal protein of 63 kDa OS=Homo sapiens OX=9606 GN=CEP63 PE=1 SV=1	1.13798	1	1	1	1	703	81.3	6.13	89	95.3	94.5	111.7	101.7	107.8	92.9333	107.067	1.15208	0.0203971
Q9BVG9	Phosphatidylserine synthase 2 OS=Homo sapiens OX=9606 GN=PTDSS2 PE=1 SV=1	10.2669	3	8	3	1	487	56.2	6.25	94.1	95.5	89.2	106.9	107.1	107.1	92.9333	107.033	1.15172	0.0177599
Q96R84	Putative olfactory receptor 1F2 OS=Homo sapiens OX=9606 GN=OR1F2P PE=5 SV=2	2.24359	1	1	1	1	312	34.9	8.6	92.1	110.1	76.7	104	118.6	98.5	92.9667	107.033	1.15131	0.295544
Q9H9H4	Vacuolar protein sorting-associated protein 37B OS=Homo sapiens OX=9606 GN=VPS37B PE=1 SV=1	15.7895	4	8	4	1	285	31.3	7.34	100.2	88.9	89.8	100.3	109.7	111.1	92.9667	107.033	1.15131	0.0474232
Q9Y2B0	Protein canopy homolog 2 OS=Homo sapiens OX=9606 GN=CNPY2 PE=1 SV=1	54.3956	8	18	8	1	182	20.6	4.92	82.9	86.1	110	96.3	120.3	104.6	93	107.067	1.15125	0.275195
O75947	ATP synthase subunit d, mitochondrial OS=Homo sapiens OX=9606 GN=ATP5H PE=1 SV=3	34.7826	7	12	7	1	161	18.5	5.3	94.5	90	94.4	99	113.5	108.5	92.9667	107	1.15095	0.0677862
Q9HAN9	Nicotinamide/nicotinic acid mononucleotide adenylyltransferase 1 OS=Homo sapiens OX=9606 GN=NMNAT1 PE=1 SV=1	8.96057	3	4	3	1	279	31.9	8.87	102.1	89.6	87.3	98.3	116.3	106.5	93	107.033	1.1509	0.114427
P14649	Myosin light chain 6B OS=Homo sapiens OX=9606 GN=MYL6B PE=1 SV=1	38.9423	8	32	6	1	208	22.8	5.73	84.8	96.5	97.7	105.2	109.6	106.3	93	107.033	1.1509	0.0647214
Q14582	Max dimerization protein 4 OS=Homo sapiens OX=9606 GN=MXD4 PE=1 SV=2	3.34928	1	1	1	1	209	23.5	6.96	78.4	99.7	100.9	100.3	115	105.8	93	107.033	1.1509	0.189723
Q9H8G2	Caspase activity and apoptosis inhibitor 1 OS=Homo sapiens OX=9606 GN=CAAP1 PE=1 SV=2	12.1884	3	5	3	1	361	38.3	4.72	89.9	95.2	93.9	108.6	102.3	110.2	93	107.033	1.1509	0.0118321
P56559	ADP-ribosylation factor-like protein 4C OS=Homo sapiens OX=9606 GN=ARL4C PE=1 SV=1	19.7917	3	4	3	1	192	21.5	9.09	89.2	90.2	99.6	99.8	106.1	115.1	93	107	1.15054	0.0698523
P22736	Nuclear receptor subfamily 4 group A member 1 OS=Homo sapiens OX=9606 GN=NR4A1 PE=1 SV=1	2.67559	1	1	1	1	598	64.4	7.17	96.4	92.6	90	105.8	84.9	130.2	93	106.967	1.15018	0.397873
Q8NCL4	Polypeptide N-acetylgalactosaminyltransferase 6 OS=Homo sapiens OX=9606 GN=GALNT6 PE=2 SV=2	4.82315	2	2	2	1	622	71.1	8.18	89.4	97.4	92.2	106.1	107.9	106.9	93	106.967	1.15018	0.0226762
Q96HR9	Receptor expression-enhancing protein 6 OS=Homo sapiens OX=9606 GN=REEP6 PE=1 SV=2	3.79147	1	1	1	1	211	23.4	8.56	90.7	87.9	100.5	100.4	102.7	117.8	93.0333	106.967	1.14977	0.112745
Q14315	Filamin-C OS=Homo sapiens OX=9606 GN=FLNC PE=1 SV=3	7.41284	21	78	4	1	2725	290.8	5.97	96.4	88.7	94	108.6	99.4	112.9	93.0333	106.967	1.14977	0.0518699
Q86XK2	F-box only protein 11 OS=Homo sapiens OX=9606 GN=FBXO11 PE=1 SV=3	1.726	2	2	2	1	927	103.5	6.99	90.9	93.9	94.3	102.3	108.8	109.8	93.0333	106.967	1.14977	0.0149217
Q6P161	39S ribosomal protein L54, mitochondrial OS=Homo sapiens OX=9606 GN=MRPL54 PE=1 SV=1	13.7681	2	3	2	1	138	15.8	9.6	86.8	95.7	96.6	101.3	115.8	103.8	93.0333	106.967	1.14977	0.0704247
O00287	Regulatory factor X-associated protein OS=Homo sapiens OX=9606 GN=RFXAP PE=1 SV=1	10.6618	2	2	2	1	272	28.2	5.54	87.3	91.7	100.1	108.4	108.8	103.7	93.0333	106.967	1.14977	0.0487624
P16930	Fumarylacetoacetase OS=Homo sapiens OX=9606 GN=FAH PE=1 SV=2	11.2172	4	6	4	1	419	46.3	6.95	91.9	89.6	97.6	94.4	114.5	111.9	93.0333	106.933	1.14941	0.147012
Q96CF2	Charged multivesicular body protein 4c OS=Homo sapiens OX=9606 GN=CHMP4C PE=1 SV=1	19.7425	5	7	4	1	233	26.4	6.07	88.9	95.5	94.7	93.9	114.8	112.1	93.0333	106.933	1.14941	0.159385
P32242	Homeobox protein OTX1 OS=Homo sapiens OX=9606 GN=OTX1 PE=1 SV=1	2.82486	1	1	1	1	354	37.3	9.33	93.3	75.8	110	111.5	114.2	95.1	93.0333	106.933	1.14941	0.307746
P68366	Tubulin alpha-4A chain OS=Homo sapiens OX=9606 GN=TUBA4A PE=1 SV=1	59.8214	24	514	7	1	448	49.9	5.06	96	105.1	101.5	146.4	101.3	100.1	100.867	115.933	1.14937	0.427657
O43909	Exostosin-like 3 OS=Homo sapiens OX=9606 GN=EXTL3 PE=1 SV=1	2.06746	2	2	2	1	919	104.7	6.51	94.9	88.8	95.5	106.1	113.2	101.5	93.0667	106.933	1.149	0.0342117
Q9Y3E2	BolA-like protein 1 OS=Homo sapiens OX=9606 GN=BOLA1 PE=1 SV=1	33.5766	5	5	5	1	137	14.3	7.96	91.4	88.2	99.6	103.4	109	108.4	93.0667	106.933	1.149	0.035907
O60784	Target of Myb protein 1 OS=Homo sapiens OX=9606 GN=TOM1 PE=1 SV=2	16.2602	6	8	6	1	492	53.8	4.7	90.3	108.2	89.1	116.1	98.6	115.7	95.8667	110.133	1.14882	0.166976
Q9Y244	Proteasome maturation protein OS=Homo sapiens OX=9606 GN=POMP PE=1 SV=1	14.8936	2	3	2	1	141	15.8	5.11	85.1	90.3	103.9	94.7	119.4	106.6	93.1	106.9	1.14823	0.206695
Q96C57	Protein CUSTOS OS=Homo sapiens OX=9606 GN=CUSTOS PE=1 SV=2	41.6031	8	12	8	1	262	28.2	9.42	89.1	87.3	102.9	107.3	107.8	105.6	93.1	106.9	1.14823	0.104796
Q7Z3K6	Mesoderm induction early response protein 3 OS=Homo sapiens OX=9606 GN=MIER3 PE=1 SV=2	5.81818	3	3	3	1	550	61.4	4.51	86.3	91.8	101.2	108.5	101.6	110.5	93.1	106.867	1.14787	0.0663081
Q53GD3	Choline transporter-like protein 4 OS=Homo sapiens OX=9606 GN=SLC44A4 PE=1 SV=2	0.985915	1	1	1	1	710	79.2	8.59	99.5	80.3	99.5	106.9	104.4	109.3	93.1	106.867	1.14787	0.159077
Q96S06	Lipase maturation factor 1 OS=Homo sapiens OX=9606 GN=LMF1 PE=1 SV=1	5.99647	3	3	3	1	567	64.8	9.31	91.1	100.9	87.4	100.8	109.4	110.4	93.1333	106.867	1.14746	0.0572912
Q6P4I2	WD repeat-containing protein 73 OS=Homo sapiens OX=9606 GN=WDR73 PE=1 SV=1	16.4021	7	8	7	1	378	41.7	5.78	92.6	92.6	94.2	104.7	105.6	110.3	93.1333	106.867	1.14746	0.0103103
Q9Y483	Metal-response element-binding transcription factor 2 OS=Homo sapiens OX=9606 GN=MTF2 PE=1 SV=3	3.20405	2	2	2	1	593	67	8.75	90.3	92.3	96.8	102.6	110.6	107.4	93.1333	106.867	1.14746	0.0112689
Q5EBL4	RILP-like protein 1 OS=Homo sapiens OX=9606 GN=RILPL1 PE=1 SV=1	33.0025	10	12	10	1	403	47.1	5.21	92.1	94.2	93.1	104.6	108.7	107.3	93.1333	106.867	1.14746	0.0021492
Q3ZCW2	Galectin-related protein OS=Homo sapiens OX=9606 GN=LGALSL PE=1 SV=2	23.2558	3	3	3	1	172	19	5.35	85.1	88.2	106.1	105.6	110	105	93.1333	106.867	1.14746	0.164789
P20645	Cation-dependent mannose-6-phosphate receptor OS=Homo sapiens OX=9606 GN=M6PR PE=1 SV=1	28.5199	9	23	9	1	277	31	5.83	89.8	98	91.6	102.7	113.9	104	93.1333	106.867	1.14746	0.0391594
O75093	Slit homolog 1 protein OS=Homo sapiens OX=9606 GN=SLIT1 PE=2 SV=4	0.586701	1	2	1	1	1534	167.8	6.57	93.2	91.9	94.4	102.5	109.8	108.4	93.1667	106.9	1.14741	0.0178274
Q6ZU65	Ubinuclein-2 OS=Homo sapiens OX=9606 GN=UBN2 PE=1 SV=2	2.82108	3	3	3	1	1347	146	9.19	88.6	96.6	94.2	109	108.8	102.7	93.1333	106.833	1.1471	0.0125983
Q86YJ7	Ankyrin repeat domain-containing protein 13B OS=Homo sapiens OX=9606 GN=ANKRD13B PE=1 SV=4	2.39617	1	1	1	1	626	70.2	6.93	81.1	93.4	104.9	122.2	95.6	102.7	93.1333	106.833	1.1471	0.263712
Q68D20	Protein PMS2CL OS=Homo sapiens OX=9606 GN=PMS2CL PE=2 SV=1	34.1969	5	7	1	1	193	20.9	5.34	95.6	91	92.9	113.1	106	101.5	93.1667	106.867	1.14705	0.0413287
Q8WUD4	Coiled-coil domain-containing protein 12 OS=Homo sapiens OX=9606 GN=CCDC12 PE=1 SV=1	28.9157	7	13	7	1	166	19.2	7.34	95.9	94.1	89.5	101.1	107	112.4	93.1667	106.833	1.14669	0.0322915
Q9NPG3	Ubinuclein-1 OS=Homo sapiens OX=9606 GN=UBN1 PE=1 SV=2	5.37919	5	5	5	1	1134	121.4	9.33	90.6	94.7	94.3	100.7	105.6	114.2	93.2	106.833	1.14628	0.0625053
P09017	Homeobox protein Hox-C4 OS=Homo sapiens OX=9606 GN=HOXC4 PE=1 SV=2	5.30303	1	1	1	1	264	29.8	9.13	84.8	92.4	102.4	102.4	99.9	118.1	93.2	106.8	1.14592	0.15067
O60828	Polyglutamine-binding protein 1 OS=Homo sapiens OX=9606 GN=PQBP1 PE=1 SV=1	13.9623	6	8	6	1	265	30.5	6.33	85.5	99.6	94.5	99	109.1	112.3	93.2	106.8	1.14592	0.0772457
O15523	ATP-dependent RNA helicase DDX3Y OS=Homo sapiens OX=9606 GN=DDX3Y PE=1 SV=2	46.5152	27	60	6	1	660	73.1	7.55	92	97.4	90.2	107	103.2	110.2	93.2	106.8	1.14592	0.010202
O15446	DNA-directed RNA polymerase I subunit RPA34 OS=Homo sapiens OX=9606 GN=CD3EAP PE=1 SV=1	23.7255	8	18	8	1	510	55	8.51	89.5	85.4	104.7	111.1	103	106.3	93.2	106.8	1.14592	0.133405
Q14CZ7	FAST kinase domain-containing protein 3, mitochondrial OS=Homo sapiens OX=9606 GN=FASTKD3 PE=1 SV=2	2.41692	2	2	2	1	662	75.6	8.29	91.4	95.3	92.9	105.6	111.2	103.6	93.2	106.8	1.14592	0.0134627
Q8N1I0	Dedicator of cytokinesis protein 4 OS=Homo sapiens OX=9606 GN=DOCK4 PE=1 SV=3	7.73143	15	17	15	1	1966	225.1	7.65	92.2	90.1	97.3	104.7	105.3	110.3	93.2	106.767	1.14557	0.00886112
Q8N7B6	PACRG-like protein OS=Homo sapiens OX=9606 GN=PACRGL PE=1 SV=2	2.82258	1	1	1	1	248	27.1	9.67	95.8	99	84.8	106.2	104.9	109.2	93.2	106.767	1.14557	0.0771968
Q9H2P9	Diphthine methyl ester synthase OS=Homo sapiens OX=9606 GN=DPH5 PE=1 SV=2	12.6316	3	6	3	1	285	31.6	5.31	93.2	95	91.4	105.4	108.4	106.5	93.2	106.767	1.14557	0.00065131
P60602	Reactive oxygen species modulator 1 OS=Homo sapiens OX=9606 GN=ROMO1 PE=1 SV=1	10.1266	1	1	1	1	79	8.2	9.33	86	94.4	99.2	111.9	107	101.4	93.2	106.767	1.14557	0.053757
Q86SG6	Serine/threonine-protein kinase Nek8 OS=Homo sapiens OX=9606 GN=NEK8 PE=1 SV=1	1.44509	1	1	1	1	692	74.8	7.81	84.6	102.1	93	106.9	103.1	110.4	93.2333	106.8	1.14551	0.0997171
Q9H0J9	Poly [ADP-ribose] polymerase 12 OS=Homo sapiens OX=9606 GN=PARP12 PE=1 SV=1	14.2653	10	11	9	1	701	79	8.51	91.8	92.7	95.2	106.3	104	110.1	93.2333	106.8	1.14551	0.00582729
Q9H299	SH3 domain-binding glutamic acid-rich-like protein 3 OS=Homo sapiens OX=9606 GN=SH3BGRL3 PE=1 SV=1	47.3118	5	9	5	1	93	10.4	4.93	87.1	86.4	106.2	99	109.7	111.6	93.2333	106.767	1.14516	0.164026
Q86Y91	Kinesin-like protein KIF18B OS=Homo sapiens OX=9606 GN=KIF18B PE=1 SV=3	1.85185	1	1	1	1	864	94.2	8.79	87.1	96.7	95.9	111.4	99.2	109.7	93.2333	106.767	1.14516	0.0533071
P28072	Proteasome subunit beta type-6 OS=Homo sapiens OX=9606 GN=PSMB6 PE=1 SV=4	25.1046	6	21	6	1	239	25.3	4.92	88.1	92.9	98.7	104.8	107.1	108.4	93.2333	106.767	1.14516	0.0363339
Q9NY27	Serine/threonine-protein phosphatase 4 regulatory subunit 2 OS=Homo sapiens OX=9606 GN=PPP4R2 PE=1 SV=3	60.1918	17	27	17	1	417	46.9	4.54	95	102.4	93.8	118.7	113.4	101.3	97.0667	111.133	1.14492	0.0936057
O75121	Microfibrillar-associated protein 3-like OS=Homo sapiens OX=9606 GN=MFAP3L PE=1 SV=3	2.68949	1	1	1	1	409	45.4	5.22	101.6	92.4	85.7	97.4	108.2	114.6	93.2333	106.733	1.1448	0.119153
Q9H4I2	Zinc fingers and homeoboxes protein 3 OS=Homo sapiens OX=9606 GN=ZHX3 PE=1 SV=3	2.30126	1	2	1	1	956	104.6	6.07	90.3	93.3	96.2	102.4	108.1	109.8	93.2667	106.767	1.14475	0.0102401
O95379	Tumor necrosis factor alpha-induced protein 8 OS=Homo sapiens OX=9606 GN=TNFAIP8 PE=1 SV=1	15.6566	3	6	3	1	198	23	7.93	100.6	93.3	85.9	103.6	108.7	108	93.2667	106.767	1.14475	0.0717552
Q8TBF4	Zinc finger CCHC-type and RNA-binding motif-containing protein 1 OS=Homo sapiens OX=9606 GN=ZCRB1 PE=1 SV=2	16.5899	3	3	3	1	217	24.6	8.53	79.5	107	93.3	110.1	106.6	103.6	93.2667	106.767	1.14475	0.227201
P45877	Peptidyl-prolyl cis-trans isomerase C OS=Homo sapiens OX=9606 GN=PPIC PE=1 SV=1	8.96226	2	96	1	1	212	22.7	8.4	89.3	82.6	107.9	110.7	86.9	122.6	93.2667	106.733	1.14439	0.362146
Q9UPV0	Centrosomal protein of 164 kDa OS=Homo sapiens OX=9606 GN=CEP164 PE=1 SV=3	4.0411	5	5	5	1	1460	164.2	5.36	101.6	93.5	84.7	111.7	109.6	98.9	93.2667	106.733	1.14439	0.101745
Q8N8E2	Zinc finger protein 513 OS=Homo sapiens OX=9606 GN=ZNF513 PE=1 SV=2	2.40296	1	1	1	1	541	57.8	7.52	79.9	105.5	94.4	82	112	126.2	93.2667	106.733	1.14439	0.431889
Q9NRP2	COX assembly mitochondrial protein 2 homolog OS=Homo sapiens OX=9606 GN=CMC2 PE=1 SV=1	12.6582	1	2	1	1	79	9.5	7.87	86.8	85.3	107.7	97.4	109.1	113.7	93.2667	106.733	1.14439	0.206816
Q9NS73	MAP3K12-binding inhibitory protein 1 OS=Homo sapiens OX=9606 GN=MBIP PE=1 SV=2	7.26744	2	2	2	1	344	39.3	7.24	89.6	94.5	95.7	101.7	107.5	111	93.2667	106.733	1.14439	0.0190506
Q01130	Serine/arginine-rich splicing factor 2 OS=Homo sapiens OX=9606 GN=SRSF2 PE=1 SV=4	24.8869	6	49	5	1	221	25.5	11.85	87.5	92.5	99.8	101.8	109.4	109	93.2667	106.733	1.14439	0.0423713
Q9UKV8	Protein argonaute-2 OS=Homo sapiens OX=9606 GN=AGO2 PE=1 SV=3	25.7276	18	27	12	1	859	97.1	9.19	95.9	95.9	88	105.4	109.1	105.7	93.2667	106.733	1.14439	0.0220007
P25445	Tumor necrosis factor receptor superfamily member 6 OS=Homo sapiens OX=9606 GN=FAS PE=1 SV=1	23.8806	8	10	8	1	335	37.7	7.94	93.8	100	86	108.5	107.1	104.6	93.2667	106.733	1.14439	0.0703172
Q9H061	Transmembrane protein 126A OS=Homo sapiens OX=9606 GN=TMEM126A PE=1 SV=1	9.23077	2	6	2	1	195	21.5	9.26	90.4	90.6	98.9	106.7	107.1	106.4	93.3	106.733	1.14398	0.0401916
Q13795	ADP-ribosylation factor-related protein 1 OS=Homo sapiens OX=9606 GN=ARFRP1 PE=1 SV=1	14.9254	3	3	3	1	201	22.6	7.56	100.6	91.3	88	102.3	106.9	110.9	93.3	106.7	1.14362	0.049521
O94808	Glutamine--fructose-6-phosphate aminotransferase [isomerizing] 2 OS=Homo sapiens OX=9606 GN=GFPT2 PE=1 SV=3	34.8974	21	33	17	1	682	76.9	7.37	94.5	95.8	89.6	102.9	109.1	108.1	93.3	106.7	1.14362	0.00763425
Q14493	Histone RNA hairpin-binding protein OS=Homo sapiens OX=9606 GN=SLBP PE=1 SV=1	22.5926	5	5	5	1	270	31.3	7.47	82.4	96.2	101.3	101	107.7	111.4	93.3	106.7	1.14362	0.125726
Q8NBP5	Major facilitator superfamily domain-containing protein 9 OS=Homo sapiens OX=9606 GN=MFSD9 PE=2 SV=2	5.27426	2	2	2	1	474	50.6	9.14	90.9	82.5	106.6	96.8	111	112.2	93.3333	106.667	1.14286	0.205039
Q9HBY8	Serine/threonine-protein kinase Sgk2 OS=Homo sapiens OX=9606 GN=SGK2 PE=1 SV=1	3.0445	1	1	1	1	427	47.6	7.46	85.7	96.8	97.5	100.3	111.1	108.6	93.3333	106.667	1.14286	0.0582587
Q9NP66	High mobility group protein 20A OS=Homo sapiens OX=9606 GN=HMG20A PE=1 SV=1	14.121	5	6	5	1	347	40.1	6.49	93.4	90.8	95.8	106.2	105.8	108	93.3333	106.667	1.14286	0.00440178
Q9H9C1	Spermatogenesis-defective protein 39 homolog OS=Homo sapiens OX=9606 GN=VIPAS39 PE=1 SV=1	31.8458	16	22	16	1	493	57	7.4	91.8	93.8	94.4	104.4	108.5	107.1	93.3333	106.667	1.14286	0.00148383
P18859	ATP synthase-coupling factor 6, mitochondrial OS=Homo sapiens OX=9606 GN=ATP5J PE=1 SV=1	46.2963	4	13	4	1	108	12.6	9.52	86.7	87.2	106.1	101.5	112	106.5	93.3333	106.667	1.14286	0.160256
Q8IY92	Structure-specific endonuclease subunit SLX4 OS=Homo sapiens OX=9606 GN=SLX4 PE=1 SV=3	3.87132	6	7	6	1	1834	199.9	6.06	91.6	95.2	93.2	121.5	99.9	98.6	93.3333	106.667	1.14286	0.212587
Q969W9	Protein TMEPAI OS=Homo sapiens OX=9606 GN=PMEPA1 PE=1 SV=1	18.8153	4	5	4	1	287	31.6	6.89	79.3	93.1	107.6	107.7	105.5	106.7	93.3333	106.633	1.1425	0.244607
Q9NS84	Carbohydrate sulfotransferase 7 OS=Homo sapiens OX=9606 GN=CHST7 PE=1 SV=2	9.67078	4	5	4	1	486	54.2	9.64	92.8	99.9	87.4	106.9	104.4	108.6	93.3667	106.633	1.14209	0.0549093
L0R8F8	MIEF1 upstream open reading frame protein OS=Homo sapiens OX=9606 GN=MIEF1 PE=1 SV=1	22.8571	2	2	2	1	70	8.4	10.58	79.3	106.8	94	100.6	117.1	102.2	93.3667	106.633	1.14209	0.246278
O43791	Speckle-type POZ protein OS=Homo sapiens OX=9606 GN=SPOP PE=1 SV=1	2.94118	1	1	1	1	374	42.1	5.8	94.5	92.3	93.3	106.5	105.6	107.7	93.3667	106.6	1.14174	0.00011545
Q96EX1	Small integral membrane protein 12 OS=Homo sapiens OX=9606 GN=SMIM12 PE=1 SV=3	38.0435	5	5	5	1	92	10.8	8.44	88.7	103.7	87.7	99.3	118.8	101.7	93.3667	106.6	1.14174	0.176703
Q8TD22	Sideroflexin-5 OS=Homo sapiens OX=9606 GN=SFXN5 PE=1 SV=1	2.94118	1	1	1	1	340	37.1	9.33	90.9	107.8	81.5	100.4	110.5	109	93.4	106.633	1.14168	0.221336
Q96EU6	Ribosomal RNA processing protein 36 homolog OS=Homo sapiens OX=9606 GN=RRP36 PE=1 SV=1	16.6023	5	5	5	1	259	29.8	10.17	91.8	88.1	100.3	95.5	112.1	112.2	93.4	106.6	1.14133	0.128498
Q9P2Y4	Zinc finger protein 219 OS=Homo sapiens OX=9606 GN=ZNF219 PE=1 SV=2	1.66205	1	1	1	1	722	76.8	9.39	91.6	96.7	91.9	114.1	91.7	114	93.4	106.6	1.14133	0.214502
Q96RR1	Twinkle protein, mitochondrial OS=Homo sapiens OX=9606 GN=TWNK PE=1 SV=1	3.65497	2	3	2	1	684	77.1	8.98	90.1	99.6	90.5	105.5	110.5	103.7	93.4	106.567	1.14097	0.0303684
Q9ULQ1	Two pore calcium channel protein 1 OS=Homo sapiens OX=9606 GN=TPCN1 PE=1 SV=3	6.12745	4	4	4	1	816	94.1	8.27	91.2	99.9	89.2	89.4	117.1	113.3	93.4333	106.6	1.14092	0.265049
Q07817	Bcl-2-like protein 1 OS=Homo sapiens OX=9606 GN=BCL2L1 PE=1 SV=1	9.87124	2	3	2	1	233	26	4.93	84.5	98.5	97.3	100.4	111	108.4	93.4333	106.6	1.14092	0.0817341
Q9NY74	Ewing's tumor-associated antigen 1 OS=Homo sapiens OX=9606 GN=ETAA1 PE=1 SV=2	3.99568	3	3	3	1	926	103.4	7.62	96.3	84.4	99.6	99.8	109.6	110.4	93.4333	106.6	1.14092	0.0891633
P10124	Serglycin OS=Homo sapiens OX=9606 GN=SRGN PE=1 SV=3	8.86076	1	1	1	1	158	17.6	4.96	79	99.9	101.4	163.4	72.3	84.1	93.4333	106.6	1.14092	0.694647
Q969X1	Protein lifeguard 3 OS=Homo sapiens OX=9606 GN=TMBIM1 PE=1 SV=2	4.50161	1	1	1	1	311	34.6	7.72	90.2	91	99.1	113.6	87.4	118.7	93.4333	106.567	1.14056	0.306854
Q96A73	Putative monooxygenase p33MONOX OS=Homo sapiens OX=9606 GN=KIAA1191 PE=1 SV=1	24.5902	7	10	7	1	305	33.2	9.39	88.2	88.5	103.6	104.1	104.4	111.2	93.4333	106.567	1.14056	0.106576
P25311	Zinc-alpha-2-glycoprotein OS=Homo sapiens OX=9606 GN=AZGP1 PE=1 SV=2	3.3557	1	1	1	1	298	34.2	6.05	100.3	100.3	79.7	99.5	98.1	122.1	93.4333	106.567	1.14056	0.275235
Q9NWZ8	Gem-associated protein 8 OS=Homo sapiens OX=9606 GN=GEMIN8 PE=1 SV=1	14.876	3	5	3	1	242	28.6	6.8	92.4	91.5	96.4	104.8	107.6	107.3	93.4333	106.567	1.14056	0.0037262
Q58EX7	Puratrophin-1 OS=Homo sapiens OX=9606 GN=PLEKHG4 PE=1 SV=1	2.09908	2	2	2	1	1191	130.7	5.64	81.5	94.6	104.2	98.6	116.2	104.9	93.4333	106.567	1.14056	0.195083
Q13330	Metastasis-associated protein MTA1 OS=Homo sapiens OX=9606 GN=MTA1 PE=1 SV=2	22.9371	14	17	12	1	715	80.7	9.26	94.9	94.1	91.3	108.8	106.9	104	93.4333	106.567	1.14056	0.0021995
Q7Z449	Cytochrome P450 2U1 OS=Homo sapiens OX=9606 GN=CYP2U1 PE=1 SV=1	2.75735	2	2	2	1	544	61.9	8.4	109.5	99.7	71.1	113.1	82	124.5	93.4333	106.533	1.14021	0.487819
P17535	Transcription factor jun-D OS=Homo sapiens OX=9606 GN=JUND PE=1 SV=3	2.01729	1	1	1	1	347	35.2	7.37	99.4	74.4	106.5	98.9	110.4	110.3	93.4333	106.533	1.14021	0.3111
O43674	NADH dehydrogenase [ubiquinone] 1 beta subcomplex subunit 5, mitochondrial OS=Homo sapiens OX=9606 GN=NDUFB5 PE=1 SV=1	21.164	4	6	4	1	189	21.7	9.63	98.5	88.1	93.7	105.2	106.9	107.5	93.4333	106.533	1.14021	0.0428331
Q96B96	Promethin OS=Homo sapiens OX=9606 GN=TMEM159 PE=1 SV=2	11.1801	2	2	2	1	161	17.5	5.06	92.7	85.1	102.6	96.2	113.4	110.1	93.4667	106.567	1.14016	0.147724
Q3MIT2	Putative tRNA pseudouridine synthase Pus10 OS=Homo sapiens OX=9606 GN=PUS10 PE=1 SV=1	2.6465	1	1	1	1	529	60.2	6.54	106.3	91.1	83	108.1	102.6	109	93.4667	106.567	1.14016	0.188222
Q9Y6X2	E3 SUMO-protein ligase PIAS3 OS=Homo sapiens OX=9606 GN=PIAS3 PE=1 SV=2	3.34395	2	2	1	1	628	68	7.69	112.9	86.7	80.8	112	108.1	99.5	93.4667	106.533	1.1398	0.316715
Q14376	UDP-glucose 4-epimerase OS=Homo sapiens OX=9606 GN=GALE PE=1 SV=2	30.4598	10	16	10	1	348	38.3	6.73	96.4	91.9	92.2	104.6	109.8	105.2	93.5	106.533	1.13939	0.00421092
Q5VVQ6	Ubiquitin thioesterase OTU1 OS=Homo sapiens OX=9606 GN=YOD1 PE=1 SV=1	6.32184	3	3	3	1	348	38.3	6.11	90.7	94.2	95.5	102.8	108.6	108	93.4667	106.467	1.13909	0.00603772
Q15651	High mobility group nucleosome-binding domain-containing protein 3 OS=Homo sapiens OX=9606 GN=HMGN3 PE=1 SV=2	29.2929	3	3	3	1	99	10.7	9.66	92.9	95.7	91.9	98.8	102.3	118.4	93.5	106.5	1.13904	0.16
Q5D0E6	DALR anticodon-binding domain-containing protein 3 OS=Homo sapiens OX=9606 GN=DALRD3 PE=1 SV=2	9.39227	5	6	5	1	543	59.3	7.42	92.9	90.4	97.2	103.9	108.1	107.5	93.5	106.5	1.13904	0.00818597
Q9H4G4	Golgi-associated plant pathogenesis-related protein 1 OS=Homo sapiens OX=9606 GN=GLIPR2 PE=1 SV=3	19.4805	2	2	2	1	154	17.2	9.41	96.9	86.9	96.7	106.9	109.8	102.8	93.5	106.5	1.13904	0.0376555
O95563	Mitochondrial pyruvate carrier 2 OS=Homo sapiens OX=9606 GN=MPC2 PE=1 SV=1	9.44882	1	1	1	1	127	14.3	10.43	89.6	88.6	102.3	102.6	104.7	112.1	93.5	106.467	1.13868	0.0797673
P57768	Sorting nexin-16 OS=Homo sapiens OX=9606 GN=SNX16 PE=1 SV=2	14.8256	4	4	4	1	344	39.1	4.65	94.3	93.8	92.5	103.8	101	114.7	93.5333	106.5	1.13863	0.0877248
Q8N3Z6	Zinc finger CCHC domain-containing protein 7 OS=Homo sapiens OX=9606 GN=ZCCHC7 PE=1 SV=2	9.76059	5	8	5	1	543	63	7.33	104.3	88	88.3	105.5	107.6	106.3	93.5333	106.467	1.13828	0.136518
P00749	Urokinase-type plasminogen activator OS=Homo sapiens OX=9606 GN=PLAU PE=1 SV=2	9.9768	4	4	4	1	431	48.5	8.41	87.2	100.2	93.2	107.3	107.9	104.2	93.5333	106.467	1.13828	0.064335
O95477	ATP-binding cassette sub-family A member 1 OS=Homo sapiens OX=9606 GN=ABCA1 PE=1 SV=3	1.23839	3	3	2	1	2261	254.1	6.86	95.7	88.4	96.5	99.9	107.6	111.8	93.5333	106.433	1.13792	0.0453485
Q13243	Serine/arginine-rich splicing factor 5 OS=Homo sapiens OX=9606 GN=SRSF5 PE=1 SV=1	25	6	15	5	1	272	31.2	11.59	88.4	90.3	101.9	97.1	118.8	103.4	93.5333	106.433	1.13792	0.180635
Q96I34	Protein phosphatase 1 regulatory subunit 16A OS=Homo sapiens OX=9606 GN=PPP1R16A PE=1 SV=1	7.38636	4	4	4	1	528	57.8	6.06	95.9	94.7	90.1	114.5	101.5	103.4	93.5667	106.467	1.13787	0.0690259
Q9NQZ6	Zinc finger C4H2 domain-containing protein OS=Homo sapiens OX=9606 GN=ZC4H2 PE=1 SV=1	8.48214	2	2	2	1	224	26.2	7.14	88.8	89.2	102.7	108.1	110.2	101	93.5667	106.433	1.13751	0.0874668
Q7L8J4	SH3 domain-binding protein 5-like OS=Homo sapiens OX=9606 GN=SH3BP5L PE=1 SV=1	18.5751	7	8	7	1	393	43.5	5.77	89.4	93	98.3	104.8	106.1	108.4	93.5667	106.433	1.13751	0.025142
O43505	Beta-1,4-glucuronyltransferase 1 OS=Homo sapiens OX=9606 GN=B4GAT1 PE=1 SV=1	12.2892	5	9	5	1	415	47.1	7.2	93.1	97.8	89.8	100.6	110.6	108.1	93.5667	106.433	1.13751	0.0303237
Q96JF0	Beta-galactoside alpha-2,6-sialyltransferase 2 OS=Homo sapiens OX=9606 GN=ST6GAL2 PE=1 SV=2	3.78072	2	2	2	1	529	60.1	9.74	93	106.3	81.4	98.9	112.6	107.8	93.5667	106.433	1.13751	0.212356
Q0VF96	Cingulin-like protein 1 OS=Homo sapiens OX=9606 GN=CGNL1 PE=1 SV=2	1.30568	2	2	2	1	1302	149	5.67	83.3	103	94.4	103.2	112.9	103.1	93.5667	106.4	1.13716	0.140429
Q9BTT4	Mediator of RNA polymerase II transcription subunit 10 OS=Homo sapiens OX=9606 GN=MED10 PE=1 SV=1	12.5926	2	2	2	1	135	15.7	6.19	93.6	95.8	91.4	101.7	112.1	105.4	93.6	106.4	1.13675	0.037088
Q92782	Zinc finger protein neuro-d4 OS=Homo sapiens OX=9606 GN=DPF1 PE=1 SV=2	4.21053	2	2	1	1	380	42.5	6.86	102.9	85.4	92.5	107.2	99.6	112.4	93.6	106.4	1.13675	0.118239
Q13303	Voltage-gated potassium channel subunit beta-2 OS=Homo sapiens OX=9606 GN=KCNAB2 PE=1 SV=2	8.44687	3	3	3	1	367	41	9	94.5	87.7	98.6	111.5	103.2	104.5	93.6	106.4	1.13675	0.0373305
Q9BRL6	Serine/arginine-rich splicing factor 8 OS=Homo sapiens OX=9606 GN=SRSF8 PE=1 SV=1	8.86525	2	7	1	1	282	32.3	11.72	109.1	96.6	75.1	100.3	123.2	95.7	93.6	106.4	1.13675	0.38418
Q9UNQ2	Probable dimethyladenosine transferase OS=Homo sapiens OX=9606 GN=DIMT1 PE=1 SV=1	15.655	4	6	4	1	313	35.2	9.99	96.4	85.9	98.5	106.5	106.2	106.5	93.6	106.4	1.13675	0.0814378
Q9H019	Mitochondrial fission regulator 1-like OS=Homo sapiens OX=9606 GN=MTFR1L PE=1 SV=2	9.58904	2	2	2	1	292	31.9	6.1	95.5	90.6	94.7	112.1	103.9	103.2	93.6	106.4	1.13675	0.0280363
P31323	cAMP-dependent protein kinase type II-beta regulatory subunit OS=Homo sapiens OX=9606 GN=PRKAR2B PE=1 SV=3	11.4833	3	3	2	1	418	46.3	4.92	132.4	132.1	93.1	157.9	102.7	145.9	119.2	135.5	1.13674	0.488087
O14924	Regulator of G-protein signaling 12 OS=Homo sapiens OX=9606 GN=RGS12 PE=1 SV=1	1.17484	2	2	2	1	1447	156.3	7.44	80.7	101	99.2	108	99.5	111.7	93.6333	106.4	1.13635	0.180189
Q8IYT2	Cap-specific mRNA (nucleoside-2'-O-)-methyltransferase 2 OS=Homo sapiens OX=9606 GN=CMTR2 PE=1 SV=2	4.02597	3	4	3	1	770	88.1	7.01	97.4	89.3	94.2	103.9	97	118.2	93.6333	106.367	1.13599	0.168056
Q9ULK2	Ataxin-7-like protein 1 OS=Homo sapiens OX=9606 GN=ATXN7L1 PE=1 SV=3	0.813008	1	1	1	1	861	91.5	9.79	95.5	102.4	83	107.4	98.9	112.8	93.6333	106.367	1.13599	0.149397
P51687	Sulfite oxidase, mitochondrial OS=Homo sapiens OX=9606 GN=SUOX PE=1 SV=2	8.25688	4	5	4	1	545	60.2	6.11	98.1	96.6	86.3	101.4	101.2	116.4	93.6667	106.333	1.13523	0.118888
Q9H4P4	E3 ubiquitin-protein ligase NRDP1 OS=Homo sapiens OX=9606 GN=RNF41 PE=1 SV=2	9.77918	3	4	3	1	317	35.9	6.14	98.3	86.7	96	110.6	97.3	111.1	93.6667	106.333	1.13523	0.095955
Q70HW3	S-adenosylmethionine mitochondrial carrier protein OS=Homo sapiens OX=9606 GN=SLC25A26 PE=1 SV=2	3.64964	1	2	1	1	274	29.3	9.35	97.8	89.1	94.1	106.1	102.9	110	93.6667	106.333	1.13523	0.0189885
O94868	F-BAR and double SH3 domains protein 2 OS=Homo sapiens OX=9606 GN=FCHSD2 PE=1 SV=3	11.4865	9	10	9	1	740	84.2	5.77	91.3	94.9	94.8	106	103.2	109.8	93.6667	106.333	1.13523	0.00827507
Q9NVR2	Integrator complex subunit 10 OS=Homo sapiens OX=9606 GN=INTS10 PE=1 SV=2	10.9859	7	9	7	1	710	82.2	7.44	100.2	86.9	93.9	109.3	101.5	108.2	93.6667	106.333	1.13523	0.0598986
O43464	Serine protease HTRA2, mitochondrial OS=Homo sapiens OX=9606 GN=HTRA2 PE=1 SV=2	11.1354	5	7	5	1	458	48.8	10.07	92.5	92.1	96.4	102.7	110	106.3	93.6667	106.333	1.13523	0.0107915
Q8N2K1	Ubiquitin-conjugating enzyme E2 J2 OS=Homo sapiens OX=9606 GN=UBE2J2 PE=1 SV=3	11.1969	2	3	2	1	259	28.9	8.4	92.7	92.3	96	106.6	106.5	105.9	93.6667	106.333	1.13523	0.00690615
Q9NPA8	Transcription and mRNA export factor ENY2 OS=Homo sapiens OX=9606 GN=ENY2 PE=1 SV=1	16.8317	2	2	2	1	101	11.5	9.33	93.3	90.3	97.4	101.3	119.1	98.6	93.6667	106.333	1.13523	0.179621
Q96FK6	WD repeat-containing protein 89 OS=Homo sapiens OX=9606 GN=WDR89 PE=2 SV=1	6.71835	3	3	3	1	387	43.2	6.13	93.3	91.8	96	103.9	99.7	115.4	93.7	106.333	1.13483	0.106443
P20839	Inosine-5'-monophosphate dehydrogenase 1 OS=Homo sapiens OX=9606 GN=IMPDH1 PE=1 SV=2	19.8444	10	11	8	1	514	55.4	6.9	94.8	85.8	100.5	98	107.7	113.3	93.7	106.333	1.13483	0.110853
Q68CQ4	Digestive organ expansion factor homolog OS=Homo sapiens OX=9606 GN=DIEXF PE=1 SV=2	24.4709	17	27	17	1	756	87	5.88	97.2	91	92.9	104	107.4	107.5	93.7	106.3	1.13447	0.00730494
Q13670	Putative postmeiotic segregation increased 2-like protein 11 OS=Homo sapiens OX=9606 GN=PMS2P11 PE=5 SV=1	5.18519	1	1	1	1	270	28.5	6.7	96.9	88.7	95.5	104.2	107.2	107.5	93.7	106.3	1.13447	0.024833
O43866	CD5 antigen-like OS=Homo sapiens OX=9606 GN=CD5L PE=1 SV=1	1.72911	1	1	1	1	347	38.1	5.47	108.5	93.9	78.7	99.8	130.7	88.4	93.7	106.3	1.13447	0.46188
Q8TB24	Ras and Rab interactor 3 OS=Homo sapiens OX=9606 GN=RIN3 PE=1 SV=4	3.45178	3	4	3	1	985	107.8	6.61	89.3	102.6	89.3	106.7	106.9	105.3	93.7333	106.3	1.13407	0.10335
Q32P51	Heterogeneous nuclear ribonucleoprotein A1-like 2 OS=Homo sapiens OX=9606 GN=HNRNPA1L2 PE=2 SV=2	35	11	120	1	1	320	34.2	9	87.8	86.6	106.8	99.5	109.4	110	93.7333	106.3	1.13407	0.186674
Q86X95	Corepressor interacting with RBPJ 1 OS=Homo sapiens OX=9606 GN=CIR1 PE=1 SV=1	8.22222	4	5	4	1	450	52.3	9.86	93.1	91.4	96.7	109.3	102.3	107.3	93.7333	106.3	1.13407	0.0102105
Q8NB15	Zinc finger protein 511 OS=Homo sapiens OX=9606 GN=ZNF511 PE=1 SV=1	13.7405	3	3	3	1	262	29.4	6.79	85.6	95	100.6	104.9	104.2	109.7	93.7333	106.267	1.13371	0.0882642
Q9P0T4	Zinc finger protein 581 OS=Homo sapiens OX=9606 GN=ZNF581 PE=1 SV=1	10.1523	2	2	2	1	197	22	8.82	92.1	87.8	101.3	105.8	103.7	109.3	93.7333	106.267	1.13371	0.0717819
Q5T6S3	PHD finger protein 19 OS=Homo sapiens OX=9606 GN=PHF19 PE=1 SV=1	3.44828	2	2	2	1	580	65.5	8.84	92.9	101.6	86.7	110.3	106.6	101.9	93.7333	106.267	1.13371	0.0815909
Q92545	Transmembrane protein 131 OS=Homo sapiens OX=9606 GN=TMEM131 PE=1 SV=3	3.34572	5	5	5	1	1883	205	8.59	99.7	91.5	90.1	105.5	100.9	112.4	93.7667	106.267	1.13331	0.0501887
Q5PSV4	Breast cancer metastasis-suppressor 1-like protein OS=Homo sapiens OX=9606 GN=BRMS1L PE=1 SV=2	5.57276	2	2	2	1	323	37.6	5.15	99.9	86.8	94.6	114.3	101.8	102.7	93.7667	106.267	1.13331	0.0871894
O75030	Microphthalmia-associated transcription factor OS=Homo sapiens OX=9606 GN=MITF PE=1 SV=2	5.32319	3	3	3	1	526	58.8	6.33	90.1	92.4	98.8	82.9	113.4	122.5	93.7667	106.267	1.13331	0.407017
Q8WVR3	Uncharacterized protein C7orf43 OS=Homo sapiens OX=9606 GN=C7orf43 PE=1 SV=2	2.75862	1	1	1	1	580	62.6	8.87	97.1	95.5	88.7	98.1	108.3	112.4	93.7667	106.267	1.13331	0.0790944
Q9C0H9	SRC kinase signaling inhibitor 1 OS=Homo sapiens OX=9606 GN=SRCIN1 PE=1 SV=4	0.845309	1	1	1	1	1183	127	9.38	84.7	103.4	93.2	112.8	102.1	103.9	93.7667	106.267	1.13331	0.134378
Q8IY21	Probable ATP-dependent RNA helicase DDX60 OS=Homo sapiens OX=9606 GN=DDX60 PE=1 SV=3	3.6215	5	5	4	1	1712	197.7	7.59	89.2	94	98.1	113.2	97.9	107.6	93.7667	106.233	1.13295	0.0891543
P21589	5'-nucleotidase OS=Homo sapiens OX=9606 GN=NT5E PE=1 SV=1	13.5889	8	11	8	1	574	63.3	7.03	97.3	83.2	100.8	107.5	111.3	99.9	93.7667	106.233	1.13295	0.134223
P0C024	Peroxisomal coenzyme A diphosphatase NUDT7 OS=Homo sapiens OX=9606 GN=NUDT7 PE=1 SV=1	5.46218	1	1	1	1	238	26.9	7.05	83.6	89.4	108.3	105.8	93.9	119	93.7667	106.233	1.13295	0.296838
Q8N9N8	Probable RNA-binding protein EIF1AD OS=Homo sapiens OX=9606 GN=EIF1AD PE=1 SV=1	33.9394	5	7	5	1	165	19	5.21	86.4	103.9	91	107.2	102	109.5	93.7667	106.233	1.13295	0.126158
P82921	28S ribosomal protein S21, mitochondrial OS=Homo sapiens OX=9606 GN=MRPS21 PE=1 SV=3	16.092	1	1	1	1	87	10.7	9.92	86	94	101.3	104.9	109.5	104.3	93.7667	106.233	1.13295	0.092034
Q9H892	Tetratricopeptide repeat protein 12 OS=Homo sapiens OX=9606 GN=TTC12 PE=1 SV=2	2.97872	2	4	2	1	705	78.7	5.66	89.7	88.2	103.4	109.9	108	100.8	93.7667	106.233	1.13295	0.106116
Q562E7	WD repeat-containing protein 81 OS=Homo sapiens OX=9606 GN=WDR81 PE=1 SV=2	12.1072	19	21	19	1	1941	211.6	5.58	93.1	96.1	92.1	107.8	103.4	107.4	93.7667	106.2	1.1326	0.00277022
Q9UK23	N-acetylglucosamine-1-phosphodiester alpha-N-acetylglucosaminidase OS=Homo sapiens OX=9606 GN=NAGPA PE=1 SV=2	8.73786	4	4	4	1	515	56	6.6	89.3	94.2	97.8	107.2	104.8	106.6	93.7667	106.2	1.1326	0.0290595
O43405	Cochlin OS=Homo sapiens OX=9606 GN=COCH PE=1 SV=1	2	1	1	1	1	550	59.4	7.96	86.7	94	100.7	108.8	101.8	108.1	93.8	106.233	1.13255	0.0713074
Q9BSB4	Autophagy-related protein 101 OS=Homo sapiens OX=9606 GN=ATG101 PE=1 SV=1	13.3028	3	3	3	1	218	25	6.15	88.4	96.3	96.7	98.5	101.9	118.2	93.8	106.2	1.1322	0.167163
Q9BX70	BTB/POZ domain-containing protein 2 OS=Homo sapiens OX=9606 GN=BTBD2 PE=1 SV=1	5.90476	3	4	2	1	525	55.9	5.9	85.7	89.2	106.5	109.7	99.7	109.2	93.8	106.2	1.1322	0.184978
Q9P000	COMM domain-containing protein 9 OS=Homo sapiens OX=9606 GN=COMMD9 PE=1 SV=2	10.6061	2	2	2	1	198	21.8	5.88	91.4	96.2	93.8	105.2	104.3	109.1	93.8	106.2	1.1322	0.00362966
P05204	Non-histone chromosomal protein HMG-17 OS=Homo sapiens OX=9606 GN=HMGN2 PE=1 SV=3	22.2222	2	9	2	1	90	9.4	9.99	96	102	83.4	107.4	105.9	105.3	93.8	106.2	1.1322	0.150366
Q96DC9	Ubiquitin thioesterase OTUB2 OS=Homo sapiens OX=9606 GN=OTUB2 PE=1 SV=2	8.11966	2	2	2	1	234	27.2	6.23	93.3	97.5	90.6	101.6	113.5	103.5	93.8	106.2	1.1322	0.0578477
Q96EC8	Protein YIPF6 OS=Homo sapiens OX=9606 GN=YIPF6 PE=1 SV=2	6.35593	2	2	2	1	236	26.2	5.64	89.8	102.1	89.6	97.4	121.9	99.4	93.8333	106.233	1.13215	0.25599
Q9C0J8	pre-mRNA 3' end processing protein WDR33 OS=Homo sapiens OX=9606 GN=WDR33 PE=1 SV=2	23.4281	26	31	26	1	1336	145.8	9.17	99.6	96.1	100.3	132.8	102.2	100.1	98.6667	111.7	1.13209	0.342413
Q16626	Male-enhanced antigen 1 OS=Homo sapiens OX=9606 GN=MEA1 PE=1 SV=2	7.02703	1	1	1	1	185	19.9	4.22	74	94	113.4	92.2	114	112.3	93.8	106.167	1.13184	0.416658
Q9H2J7	Sodium-dependent neutral amino acid transporter B(0)AT2 OS=Homo sapiens OX=9606 GN=SLC6A15 PE=1 SV=1	3.42466	2	2	2	1	730	81.8	5.19	94.3	101.6	85.5	96.3	114	108.2	93.8	106.167	1.13184	0.152306
Q5TCX8	Mitogen-activated protein kinase kinase kinase 21 OS=Homo sapiens OX=9606 GN=MAP3K21 PE=1 SV=3	4.2471	5	6	4	1	1036	113.9	8.73	97.3	94	90.2	108.4	104.3	105.9	93.8333	106.2	1.13179	0.0115435
Q9NYY3	Serine/threonine-protein kinase PLK2 OS=Homo sapiens OX=9606 GN=PLK2 PE=1 SV=3	1.89781	1	1	1	1	685	78.2	8.24	83.6	92	105.9	104.9	98.6	115	93.8333	106.167	1.13144	0.207293
P0C5J1	Putative protein N-methyltransferase FAM86B2 OS=Homo sapiens OX=9606 GN=FAM86B2 PE=1 SV=1	9.09091	3	3	3	1	330	36.7	6.28	99.1	93.9	88.5	101.6	108.8	108.1	93.8333	106.167	1.13144	0.0358056
P98160	Basement membrane-specific heparan sulfate proteoglycan core protein OS=Homo sapiens OX=9606 GN=HSPG2 PE=1 SV=4	7.4015	27	30	27	1	4391	468.5	6.51	91.7	93	96.8	107.4	107.2	103.9	93.8333	106.167	1.13144	0.00386091
Q9P2Q2	FERM domain-containing protein 4A OS=Homo sapiens OX=9606 GN=FRMD4A PE=1 SV=3	1.53994	2	2	2	1	1039	115.4	8.87	85.7	98.6	97.2	104.9	94.2	119.3	93.8333	106.133	1.13108	0.232635
Q4G0I0	Protein CCSMST1 OS=Homo sapiens OX=9606 GN=CCSMST1 PE=2 SV=1	40.9091	4	6	4	1	132	15	7.02	87.2	96.7	97.6	101.1	107.9	109.4	93.8333	106.133	1.13108	0.0462325
P29374	AT-rich interactive domain-containing protein 4A OS=Homo sapiens OX=9606 GN=ARID4A PE=1 SV=3	9.62609	9	10	9	1	1257	142.7	5.1	97.1	92.5	91.9	111.5	105.7	101.2	93.8333	106.133	1.13108	0.0342849
Q13127	RE1-silencing transcription factor OS=Homo sapiens OX=9606 GN=REST PE=1 SV=3	1.64084	2	2	2	1	1097	121.8	6.74	101.8	90.3	89.5	100.8	99.2	118.5	93.8667	106.167	1.13104	0.181761
P84550	SKI family transcriptional corepressor 1 OS=Homo sapiens OX=9606 GN=SKOR1 PE=1 SV=1	0.725389	1	1	1	1	965	99.8	6.54	97.4	86.1	98.1	114.2	90.6	113.7	93.8667	106.167	1.13104	0.254165
Q9Y2E5	Epididymis-specific alpha-mannosidase OS=Homo sapiens OX=9606 GN=MAN2B2 PE=1 SV=4	1.38751	1	2	1	1	1009	113.9	7.24	94.6	93.9	93.1	113	100.7	104.8	93.8667	106.167	1.13104	0.0746059
Q9H446	RWD domain-containing protein 1 OS=Homo sapiens OX=9606 GN=RWDD1 PE=1 SV=1	10.2881	4	7	4	1	243	27.9	4.2	89.8	103.3	88.5	103.1	113	102.4	93.8667	106.167	1.13104	0.109692
Q8TBF5	Phosphatidylinositol-glycan biosynthesis class X protein OS=Homo sapiens OX=9606 GN=PIGX PE=2 SV=3	4.65116	1	1	1	1	258	28.8	6.33	95.3	91.3	95	118.8	97.4	102.3	93.8667	106.167	1.13104	0.194029
Q15027	Arf-GAP with coiled-coil, ANK repeat and PH domain-containing protein 1 OS=Homo sapiens OX=9606 GN=ACAP1 PE=1 SV=1	1.62162	1	1	1	1	740	81.5	7.66	101.6	77	103	110.3	87.2	120.9	93.8667	106.133	1.13068	0.401714
Q8WZ73	E3 ubiquitin-protein ligase rififylin OS=Homo sapiens OX=9606 GN=RFFL PE=1 SV=1	19.0083	5	5	5	1	363	40.5	5.48	102	85	94.6	98.6	99.9	119.9	93.8667	106.133	1.13068	0.228285
Q9BT73	Proteasome assembly chaperone 3 OS=Homo sapiens OX=9606 GN=PSMG3 PE=1 SV=1	7.37705	1	1	1	1	122	13.1	7.88	97.9	94.1	89.6	111.5	91	115.9	93.8667	106.133	1.13068	0.24661
P29317	Ephrin type-A receptor 2 OS=Homo sapiens OX=9606 GN=EPHA2 PE=1 SV=2	22.7459	19	37	17	1	976	108.2	6.23	95.2	92.7	93.7	103.4	108	107	93.8667	106.133	1.13068	0.00435781
Q8IWC1	MAP7 domain-containing protein 3 OS=Homo sapiens OX=9606 GN=MAP7D3 PE=1 SV=2	13.1279	11	11	11	1	876	98.4	9.32	94.3	92.2	95.1	108.4	103.4	106.6	93.8667	106.133	1.13068	0.00418178
P12110	Collagen alpha-2(VI) chain OS=Homo sapiens OX=9606 GN=COL6A2 PE=1 SV=4	1.07949	1	1	1	1	1019	108.5	6.21	101.6	84	96	102.6	110.4	105.4	93.8667	106.133	1.13068	0.127549
P27449	V-type proton ATPase 16 kDa proteolipid subunit OS=Homo sapiens OX=9606 GN=ATP6V0C PE=1 SV=1	16.129	2	4	2	1	155	15.7	8.44	92.7	86.4	102.5	102	112	104.4	93.8667	106.133	1.13068	0.104047
Q9H814	Phosphorylated adapter RNA export protein OS=Homo sapiens OX=9606 GN=PHAX PE=1 SV=1	27.9188	10	18	10	1	394	44.4	5.4	92.6	89.2	99.8	98	109.4	110.9	93.8667	106.1	1.13033	0.0800798
Q96EX2	RING finger and transmembrane domain-containing protein 2 OS=Homo sapiens OX=9606 GN=RNFT2 PE=2 SV=2	4.95495	1	1	1	1	444	48.9	7.84	92.5	100.3	88.8	115.1	112.8	90.4	93.8667	106.1	1.13033	0.257918
Q99418	Cytohesin-2 OS=Homo sapiens OX=9606 GN=CYTH2 PE=1 SV=2	14	5	5	2	1	400	46.5	5.54	95	93.9	92.8	102.2	106.4	109.8	93.9	106.133	1.13028	0.0236089
Q9HD23	Magnesium transporter MRS2 homolog, mitochondrial OS=Homo sapiens OX=9606 GN=MRS2 PE=1 SV=1	6.32054	3	3	3	1	443	50.3	6.87	98.6	91.2	91.9	109.9	103.2	105.3	93.9	106.133	1.13028	0.0174739
P22670	MHC class II regulatory factor RFX1 OS=Homo sapiens OX=9606 GN=RFX1 PE=1 SV=2	10.1124	5	6	5	1	979	104.7	6.29	91.3	91.8	98.6	106.5	96.3	115.5	93.9	106.1	1.12993	0.146171
P46734	Dual specificity mitogen-activated protein kinase kinase 3 OS=Homo sapiens OX=9606 GN=MAP2K3 PE=1 SV=2	26.8012	9	15	5	1	347	39.3	7.43	96.9	90.3	94.5	106	104.6	107.7	93.9	106.1	1.12993	0.0123697
Q96BQ5	Coiled-coil domain-containing protein 127 OS=Homo sapiens OX=9606 GN=CCDC127 PE=1 SV=1	13.4615	4	4	4	1	260	30.8	9.2	92.9	92.3	96.5	111.9	106.6	99.8	93.9	106.1	1.12993	0.0591985
Q99471	Prefoldin subunit 5 OS=Homo sapiens OX=9606 GN=PFDN5 PE=1 SV=2	21.4286	3	11	3	1	154	17.3	6.33	92.9	87.5	101.3	106	108	104.2	93.9	106.067	1.12957	0.0847491
Q9BZA5	Putative gamma-taxilin 2 OS=Homo sapiens OX=9606 GN=TXLNGY PE=5 SV=3	6.87023	1	2	1	1	131	14.6	5.33	101.8	94.9	85.1	106.3	106.8	105.2	93.9333	106.1	1.12952	0.127356
P30530	Tyrosine-protein kinase receptor UFO OS=Homo sapiens OX=9606 GN=AXL PE=1 SV=4	8.83669	6	9	6	1	894	98.3	5.39	96.2	93.6	91.9	100.2	116.8	101.1	93.9	106.033	1.12922	0.147159
P08581	Hepatocyte growth factor receptor OS=Homo sapiens OX=9606 GN=MET PE=1 SV=4	13.0935	17	27	16	1	1390	155.4	7.33	94.4	92.7	94.7	105.2	108.4	104.6	93.9333	106.067	1.12917	0.00268065
Q6PHR2	Serine/threonine-protein kinase ULK3 OS=Homo sapiens OX=9606 GN=ULK3 PE=1 SV=2	8.05085	4	5	4	1	472	53.4	7.36	94.8	95.7	91.3	100.8	106.8	110.6	93.9333	106.067	1.12917	0.034028
O15534	Period circadian protein homolog 1 OS=Homo sapiens OX=9606 GN=PER1 PE=1 SV=2	0.852713	1	1	1	1	1290	136.1	6.09	101.7	88.3	91.8	120.1	96.9	101.2	93.9333	106.067	1.12917	0.230269
Q13277	Syntaxin-3 OS=Homo sapiens OX=9606 GN=STX3 PE=1 SV=3	11.4187	4	6	4	1	289	33.1	5.44	90.3	92.6	98.9	103.8	108.2	106.1	93.9333	106.033	1.12881	0.0256219
P36021	Monocarboxylate transporter 8 OS=Homo sapiens OX=9606 GN=SLC16A2 PE=1 SV=2	4.26716	2	3	2	1	539	59.5	5.59	95.1	86.6	100.1	101.9	111.7	104.5	93.9333	106.033	1.12881	0.0746248
Q00534	Cyclin-dependent kinase 6 OS=Homo sapiens OX=9606 GN=CDK6 PE=1 SV=1	37.7301	11	18	10	1	326	36.9	6.46	92	90.8	99	106.8	101.7	109.6	93.9333	106.033	1.12881	0.0250828
Q92845	Kinesin-associated protein 3 OS=Homo sapiens OX=9606 GN=KIFAP3 PE=1 SV=2	13.0051	10	12	9	1	792	91.1	5.08	94.7	91.6	95.5	105.8	104	108.3	93.9333	106.033	1.12881	0.00218402
Q9BVL2	Nucleoporin p58/p45 OS=Homo sapiens OX=9606 GN=NUP58 PE=1 SV=1	7.34558	4	5	4	1	599	60.9	9.33	93.7	91.6	96.5	109.7	104.7	103.7	93.9333	106.033	1.12881	0.00790778
Q9Y5S9	RNA-binding protein 8A OS=Homo sapiens OX=9606 GN=RBM8A PE=1 SV=1	31.6092	6	15	6	1	174	19.9	5.72	90.9	96.4	101.1	97.9	111.5	116.1	96.1333	108.5	1.12864	0.138226
P24592	Insulin-like growth factor-binding protein 6 OS=Homo sapiens OX=9606 GN=IGFBP6 PE=1 SV=1	4.16667	1	1	1	1	240	25.3	7.81	91.7	85.7	104.5	89.4	114.7	114	93.9667	106.033	1.12841	0.302947
P04920	Anion exchange protein 2 OS=Homo sapiens OX=9606 GN=SLC4A2 PE=1 SV=4	16.2772	18	36	18	1	1241	136.9	6.29	93.4	91.9	96.6	105.3	103.7	109.1	93.9667	106.033	1.12841	0.00498673
Q8NF37	Lysophosphatidylcholine acyltransferase 1 OS=Homo sapiens OX=9606 GN=LPCAT1 PE=1 SV=2	11.7978	7	11	7	1	534	59.1	6.02	94.5	92.7	94.7	104.9	105.5	107.7	93.9667	106.033	1.12841	0.000519092
Q9UMZ2	Synergin gamma OS=Homo sapiens OX=9606 GN=SYNRG PE=1 SV=2	16.895	20	25	20	1	1314	140.6	5.03	93.6	92.5	95.8	106.2	105	106.9	93.9667	106.033	1.12841	0.00129975
Q92747	Actin-related protein 2/3 complex subunit 1A OS=Homo sapiens OX=9606 GN=ARPC1A PE=2 SV=2	27.027	10	13	10	1	370	41.5	8.18	94.1	89.1	98.7	104.2	110.1	103.8	93.9667	106.033	1.12841	0.0284085
Q629K1	Triple QxxK/R motif-containing protein OS=Homo sapiens OX=9606 GN=TRIQK PE=3 SV=1	16.2791	1	1	1	1	86	9.7	9.36	93.8	85.3	102.8	96.5	118.8	102.8	93.9667	106.033	1.12841	0.226388
P43005	Excitatory amino acid transporter 3 OS=Homo sapiens OX=9606 GN=SLC1A1 PE=1 SV=2	1.9084	1	1	1	1	524	57.1	5.71	89.4	98.7	93.8	109.1	95	114	93.9667	106.033	1.12841	0.156076
Q96E52	Metalloendopeptidase OMA1, mitochondrial OS=Homo sapiens OX=9606 GN=OMA1 PE=1 SV=1	7.25191	4	4	4	1	524	60.1	9.25	100.8	86.5	94.6	105.9	108.7	103.4	93.9667	106	1.12806	0.0867963
Q9H2G4	Testis-specific Y-encoded-like protein 2 OS=Homo sapiens OX=9606 GN=TSPYL2 PE=1 SV=1	1.8759	2	3	1	1	693	79.4	4.58	58.1	44.9	178.9	224.5	49.5	44	93.9667	106	1.12806	0.877852
O14640	Segment polarity protein dishevelled homolog DVL-1 OS=Homo sapiens OX=9606 GN=DVL1 PE=1 SV=2	10.6475	7	9	4	1	695	75.1	7.81	100.6	94.7	86.7	98.6	114.5	105	94	106.033	1.12801	0.122376
Q9UMX5	Neudesin OS=Homo sapiens OX=9606 GN=NENF PE=1 SV=1	25.5814	4	6	4	1	172	18.8	5.69	80.7	86.5	114.8	106.6	103.8	107.7	94	106.033	1.12801	0.371546
O60512	Beta-1,4-galactosyltransferase 3 OS=Homo sapiens OX=9606 GN=B4GALT3 PE=1 SV=2	7.12468	3	3	3	1	393	43.9	9.25	99.1	80.4	102.5	112	98.2	107.8	94	106	1.12766	0.223259
Q9UJ83	2-hydroxyacyl-CoA lyase 1 OS=Homo sapiens OX=9606 GN=HACL1 PE=1 SV=2	15.2249	8	12	8	1	578	63.7	7.36	94.8	94.3	92.9	105.8	105.9	106.3	94	106	1.12766	0.00123162
Q8N6H7	ADP-ribosylation factor GTPase-activating protein 2 OS=Homo sapiens OX=9606 GN=ARFGAP2 PE=1 SV=1	23.8004	13	17	13	1	521	56.7	7.99	93	95.9	93.1	105.8	108.8	103.4	94	106	1.12766	0.00531349
O75531	Barrier-to-autointegration factor OS=Homo sapiens OX=9606 GN=BANF1 PE=1 SV=1	42.6966	3	7	2	1	89	10.1	6.09	93	93.3	95.7	102.5	107.2	108.2	94	105.967	1.1273	0.00969211
P62166	Neuronal calcium sensor 1 OS=Homo sapiens OX=9606 GN=NCS1 PE=1 SV=2	25.2632	4	7	4	1	190	21.9	4.83	93.1	88.9	100	106.5	109	102.4	94	105.967	1.1273	0.0447432
P47813	Eukaryotic translation initiation factor 1A, X-chromosomal OS=Homo sapiens OX=9606 GN=EIF1AX PE=1 SV=2	40.9722	7	19	1	1	144	16.5	5.24	92.9	84.2	105	108.7	98.5	110.8	94.0333	106	1.12726	0.181639
P26045	Tyrosine-protein phosphatase non-receptor type 3 OS=Homo sapiens OX=9606 GN=PTPN3 PE=1 SV=2	7.77656	6	6	6	1	913	103.9	7.03	95.9	92.6	93.6	106.5	101.8	109.7	94.0333	106	1.12726	0.0217734
Q9C0C4	Semaphorin-4C OS=Homo sapiens OX=9606 GN=SEMA4C PE=1 SV=2	7.44298	5	5	5	1	833	92.6	7.28	89.7	93.4	99	104.2	107.5	106.2	94.0333	105.967	1.12691	0.0358253
Q99417	c-Myc-binding protein OS=Homo sapiens OX=9606 GN=MYCBP PE=1 SV=3	54.3689	7	11	7	1	103	12	5.91	97.7	92.3	92.1	107.4	106.1	104.4	94.0333	105.967	1.12691	0.0112688
Q8IZD4	mRNA-decapping enzyme 1B OS=Homo sapiens OX=9606 GN=DCP1B PE=1 SV=2	11.3452	7	8	7	1	617	67.7	8.56	89.9	95.8	96.4	112	101.5	104.4	94.0333	105.967	1.12691	0.0409704
Q6NVU6	Inactive Ufm1-specific protease 1 OS=Homo sapiens OX=9606 GN=UFSP1 PE=2 SV=2	7.04225	1	1	1	1	142	15.1	6.35	95.4	87.1	99.6	113.5	100	104.3	94.0333	105.933	1.12655	0.0934203
Q9P0U1	Mitochondrial import receptor subunit TOM7 homolog OS=Homo sapiens OX=9606 GN=TOMM7 PE=1 SV=1	12.7273	1	1	1	1	55	6.2	10.29	104	82.6	95.5	101.7	121.3	94.8	94.0333	105.933	1.12655	0.306825
O14950	Myosin regulatory light chain 12B OS=Homo sapiens OX=9606 GN=MYL12B PE=1 SV=2	44.186	10	63	10	1	172	19.8	4.84	90	97.5	94.6	100.1	112.6	105.1	94.0333	105.933	1.12655	0.0608582
Q8IWD4	Coiled-coil domain-containing protein 117 OS=Homo sapiens OX=9606 GN=CCDC117 PE=1 SV=1	12.9032	4	4	4	1	279	30.5	5.07	86.1	93.1	103	97.7	107.3	112.9	94.0667	105.967	1.12651	0.147032
P21675	Transcription initiation factor TFIID subunit 1 OS=Homo sapiens OX=9606 GN=TAF1 PE=1 SV=2	4.80769	7	7	5	1	1872	212.5	5.07	96.6	91.8	93.8	106.2	105.6	106.1	94.0667	105.967	1.12651	0.0122675
P25942	Tumor necrosis factor receptor superfamily member 5 OS=Homo sapiens OX=9606 GN=CD40 PE=1 SV=1	12.6354	3	4	3	1	277	30.6	5.76	104.5	93.3	84.4	105.7	101.6	110.6	94.0667	105.967	1.12651	0.166165
Q8NBM8	Prenylcysteine oxidase-like OS=Homo sapiens OX=9606 GN=PCYOX1L PE=1 SV=2	3.23887	2	2	2	1	494	54.6	7.31	99.1	92.6	90.5	104.3	103.9	109.6	94.0667	105.933	1.12615	0.0242222
Q8IY45	Protein AMN1 homolog OS=Homo sapiens OX=9606 GN=AMN1 PE=2 SV=4	2.71318	1	1	1	1	258	28.4	7.85	93	96	93.2	96.4	114	107.4	94.0667	105.933	1.12615	0.142626
Q68D10	Protein SPT2 homolog OS=Homo sapiens OX=9606 GN=SPTY2D1 PE=1 SV=3	20	15	16	15	1	685	75.6	9.79	92.1	93.9	96.2	106.1	106.2	105.5	94.0667	105.933	1.12615	0.00816208
Q92794	Histone acetyltransferase KAT6A OS=Homo sapiens OX=9606 GN=KAT6A PE=1 SV=2	1.34731	2	2	1	1	2004	224.9	5.68	95.3	102.3	84.6	107.3	105.7	104.8	94.0667	105.933	1.12615	0.144993
Q8IW41	MAP kinase-activated protein kinase 5 OS=Homo sapiens OX=9606 GN=MAPKAPK5 PE=1 SV=2	4.22833	2	2	2	1	473	54.2	7.78	92.3	104	85.9	107.4	105.8	104.6	94.0667	105.933	1.12615	0.1516
Q99551	Transcription termination factor 1, mitochondrial OS=Homo sapiens OX=9606 GN=MTERF1 PE=1 SV=1	3.00752	1	2	1	1	399	45.7	9.42	104.1	88.5	89.6	103	104.5	110.2	94.0667	105.9	1.1258	0.128529
Q5VSG8	Glycoprotein endo-alpha-1,2-mannosidase-like protein OS=Homo sapiens OX=9606 GN=MANEAL PE=2 SV=1	2.407	1	1	1	1	457	51.3	6.98	95.7	91.5	95	107.9	99.6	110.2	94.0667	105.9	1.1258	0.0512828
P03928	ATP synthase protein 8 OS=Homo sapiens OX=9606 GN=MT-ATP8 PE=1 SV=1	29.4118	2	14	2	1	68	8	9.91	97.8	102	82.4	99.3	105.9	112.5	94.0667	105.9	1.1258	0.182019
Q8N1F8	Serine/threonine-protein kinase 11-interacting protein OS=Homo sapiens OX=9606 GN=STK11IP PE=1 SV=4	7.99632	9	10	9	1	1088	120.2	5.36	90.5	100.1	91.7	103.9	106.6	107.3	94.1	105.933	1.12575	0.047276
O94762	ATP-dependent DNA helicase Q5 OS=Homo sapiens OX=9606 GN=RECQL5 PE=1 SV=2	16.6498	14	15	14	1	991	108.8	8.56	95.5	90.7	96.1	105.2	106	106.5	94.1	105.9	1.1254	0.0166382
P07711	Cathepsin L1 OS=Homo sapiens OX=9606 GN=CTSL PE=1 SV=2	16.8168	6	8	6	1	333	37.5	5.45	87.9	96.7	97.7	100.7	109.3	107.7	94.1	105.9	1.1254	0.0459735
Q7Z412	Peroxisome assembly protein 26 OS=Homo sapiens OX=9606 GN=PEX26 PE=1 SV=2	10.1639	4	4	4	1	305	33.9	6.35	93.6	102.2	86.5	113.9	96.1	107.7	94.1	105.9	1.1254	0.164484
Q9BXY0	Protein MAK16 homolog OS=Homo sapiens OX=9606 GN=MAK16 PE=1 SV=2	14	3	4	3	1	300	35.3	5.38	99.8	86.5	96	104.8	107.7	105.2	94.1	105.9	1.1254	0.0896102
Q96G46	tRNA-dihydrouridine(47) synthase [NAD(P)(+)]-like OS=Homo sapiens OX=9606 GN=DUS3L PE=1 SV=2	20.7692	9	11	9	1	650	72.5	8.05	85.5	102.8	94	106.3	111.8	99.5	94.1	105.867	1.12504	0.134989
Q53LP3	Ankyrin repeat domain-containing protein SOWAHC OS=Homo sapiens OX=9606 GN=SOWAHC PE=1 SV=1	22.6667	8	8	8	1	525	55.6	7.03	100.7	93	88.7	98.7	104.8	114.2	94.1333	105.9	1.125	0.112712
Q9UKI2	Cdc42 effector protein 3 OS=Homo sapiens OX=9606 GN=CDC42EP3 PE=1 SV=1	3.14961	1	1	1	1	254	27.7	5.78	78.8	95	108.6	97.7	102.3	117.6	94.1333	105.867	1.12465	0.333433
P05106	Integrin beta-3 OS=Homo sapiens OX=9606 GN=ITGB3 PE=1 SV=2	2.41117	2	2	2	1	788	87	5.24	95.3	100.4	86.7	109.7	95.9	112	94.1333	105.867	1.12465	0.145385
Q01804	OTU domain-containing protein 4 OS=Homo sapiens OX=9606 GN=OTUD4 PE=1 SV=4	25.0449	22	28	22	1	1114	124	6.71	94.3	95.1	93	102.8	106.2	108.6	94.1333	105.867	1.12465	0.012108
Q8NCH0	Carbohydrate sulfotransferase 14 OS=Homo sapiens OX=9606 GN=CHST14 PE=1 SV=2	9.04255	4	4	4	1	376	43	9.48	92.2	89.6	100.6	101.2	110.8	105.6	94.1333	105.867	1.12465	0.0552297
Q9H173	Nucleotide exchange factor SIL1 OS=Homo sapiens OX=9606 GN=SIL1 PE=1 SV=1	11.0629	5	7	5	1	461	52.1	5.36	90	94.9	97.5	105.4	108.7	103.5	94.1333	105.867	1.12465	0.0152674
Q9BPU9	B9 domain-containing protein 2 OS=Homo sapiens OX=9606 GN=B9D2 PE=1 SV=2	12	1	1	1	1	175	19.2	7.56	95.5	86.5	100.4	98.8	102.6	116.2	94.1333	105.867	1.12465	0.157927
Q9UIF7	Adenine DNA glycosylase OS=Homo sapiens OX=9606 GN=MUTYH PE=1 SV=1	2.01465	1	1	1	1	546	60	8.69	97.2	85.8	99.4	102.8	98.6	116.2	94.1333	105.867	1.12465	0.162098
Q9Y5Z7	Host cell factor 2 OS=Homo sapiens OX=9606 GN=HCFC2 PE=1 SV=1	4.54545	3	5	2	1	792	86.7	8.48	90.2	94.4	97.8	105.6	111.9	100.1	94.1333	105.867	1.12465	0.053718
Q9NRA8	Eukaryotic translation initiation factor 4E transporter OS=Homo sapiens OX=9606 GN=EIF4ENIF1 PE=1 SV=2	12.5888	12	14	12	1	985	108.1	8.32	91.4	94.1	96.9	102.5	104.7	110.3	94.1333	105.833	1.12429	0.0182374
Q8IVV7	Glucose-induced degradation protein 4 homolog OS=Homo sapiens OX=9606 GN=GID4 PE=1 SV=1	11.3333	3	3	3	1	300	33.5	9.16	94.1	90.3	98	103.7	105.2	108.6	94.1333	105.833	1.12429	0.0161816
Q9NUD5	Zinc finger CCHC domain-containing protein 3 OS=Homo sapiens OX=9606 GN=ZCCHC3 PE=1 SV=1	21.0396	8	10	8	1	404	43.6	8.53	90.8	90.1	101.5	107.7	106.6	103.2	94.1333	105.833	1.12429	0.0726557
O15182	Centrin-3 OS=Homo sapiens OX=9606 GN=CETN3 PE=1 SV=2	26.3473	5	7	5	1	167	19.5	4.74	87.4	89.1	106	99.2	112.2	106.2	94.1667	105.867	1.12425	0.184101
Q9UQ90	Paraplegin OS=Homo sapiens OX=9606 GN=SPG7 PE=1 SV=2	11.8239	10	10	10	1	795	88.2	8.69	98.1	95.3	89.1	105.8	107	104.8	94.1667	105.867	1.12425	0.0415821
Q9NXR5	Ankyrin repeat domain-containing protein 10 OS=Homo sapiens OX=9606 GN=ANKRD10 PE=1 SV=2	5.2381	2	3	2	1	420	44.7	5.97	107.3	98.3	76.9	99.3	93.4	124.8	94.1667	105.833	1.12389	0.426765
Q9HAF1	Chromatin modification-related protein MEAF6 OS=Homo sapiens OX=9606 GN=MEAF6 PE=1 SV=1	5.2356	1	1	1	1	191	21.6	9.32	96.7	88.7	97.1	102.2	99.3	116	94.1667	105.833	1.12389	0.137967
Q5VWN6	Protein FAM208B OS=Homo sapiens OX=9606 GN=FAM208B PE=1 SV=1	3.00412	7	7	7	1	2430	268.7	5.9	97.6	92.5	92.4	101.6	105.1	110.8	94.1667	105.833	1.12389	0.028383
Q9BRP8	Partner of Y14 and mago OS=Homo sapiens OX=9606 GN=PYM1 PE=1 SV=1	53.9216	7	15	7	1	204	22.6	9.45	87.2	102.2	93.1	105.3	103.2	109	94.1667	105.833	1.12389	0.101639
Q15906	Vacuolar protein sorting-associated protein 72 homolog OS=Homo sapiens OX=9606 GN=VPS72 PE=1 SV=1	4.94505	2	3	2	1	364	40.6	6.48	89.7	89.8	103	98	111	108.5	94.1667	105.833	1.12389	0.122069
O14715	RANBP2-like and GRIP domain-containing protein 8 OS=Homo sapiens OX=9606 GN=RGPD8 PE=1 SV=2	18.4136	27	44	2	1	1765	198.9	6.49	89.1	98.6	94.8	106.6	102.7	108.2	94.1667	105.833	1.12389	0.031388
Q9Y2D8	Afadin- and alpha-actinin-binding protein OS=Homo sapiens OX=9606 GN=SSX2IP PE=1 SV=3	5.70033	3	4	3	1	614	71.2	6.4	93.3	90.5	98.7	107.5	103.9	106.1	94.1667	105.833	1.12389	0.0257134
Q9UKX7	Nuclear pore complex protein Nup50 OS=Homo sapiens OX=9606 GN=NUP50 PE=1 SV=2	35.8974	15	22	15	1	468	50.1	7.06	99.5	88.2	94.8	107.1	107.4	103	94.1667	105.833	1.12389	0.0537879
Q96Q06	Perilipin-4 OS=Homo sapiens OX=9606 GN=PLIN4 PE=1 SV=2	7.22181	1	1	1	1	1357	134.3	8.73	94.3	91.9	96.3	106.4	109.5	101.6	94.1667	105.833	1.12389	0.0195289
Q99490	Arf-GAP with GTPase, ANK repeat and PH domain-containing protein 2 OS=Homo sapiens OX=9606 GN=AGAP2 PE=1 SV=2	0.503356	1	1	1	1	1192	124.6	9.89	92.1	82.5	107.9	106.1	113.5	97.9	94.1667	105.833	1.12389	0.263258
Q9HCH0	Nck-associated protein 5-like OS=Homo sapiens OX=9606 GN=NCKAP5L PE=1 SV=2	2.70677	3	4	3	1	1330	138.9	8.13	91.5	96.1	94.9	136.1	87.3	94.1	94.1667	105.833	1.12389	0.524828
P53370	Nucleoside diphosphate-linked moiety X motif 6 OS=Homo sapiens OX=9606 GN=NUDT6 PE=1 SV=2	7.91139	2	2	2	1	316	35.7	8	106.1	94.6	81.8	106.8	89.7	120.9	94.1667	105.8	1.12354	0.369516
P62699	Protein yippee-like 5 OS=Homo sapiens OX=9606 GN=YPEL5 PE=1 SV=1	17.3554	2	3	2	1	121	13.8	7.31	90.9	86.2	105.4	100.3	102.7	114.4	94.1667	105.8	1.12354	0.188521
Q86X29	Lipolysis-stimulated lipoprotein receptor OS=Homo sapiens OX=9606 GN=LSR PE=1 SV=4	17.5655	10	10	10	1	649	71.4	7.97	92.6	107.8	82.1	111.1	97.2	109.1	94.1667	105.8	1.12354	0.2648
P82650	28S ribosomal protein S22, mitochondrial OS=Homo sapiens OX=9606 GN=MRPS22 PE=1 SV=1	21.6667	9	17	9	1	360	41.3	7.9	96.5	92.1	94	103.7	105.7	108	94.2	105.8	1.12314	0.00286581
Q96DB5	Regulator of microtubule dynamics protein 1 OS=Homo sapiens OX=9606 GN=RMDN1 PE=1 SV=1	23.8854	8	11	7	1	314	35.8	8.5	97.6	98.5	86.5	102	110.3	105.1	94.2	105.8	1.12314	0.0752233
Q9P0U3	Sentrin-specific protease 1 OS=Homo sapiens OX=9606 GN=SENP1 PE=1 SV=2	17.8571	10	14	10	1	644	73.4	8.47	94.6	92.9	95.1	108.3	104.3	104.8	94.2	105.8	1.12314	0.00368745
Q9H079	KATNB1-like protein 1 OS=Homo sapiens OX=9606 GN=KATNBL1 PE=1 SV=1	4.27632	1	1	1	1	304	34.7	9.04	93.1	102.8	86.7	105.7	103.3	108.3	94.2	105.767	1.12279	0.121888
Q9H5J0	Zinc finger and BTB domain-containing protein 3 OS=Homo sapiens OX=9606 GN=ZBTB3 PE=1 SV=1	1.74216	1	1	1	1	574	61.8	5.62	92.4	87.3	102.9	107.5	97.6	112.2	94.2	105.767	1.12279	0.140232
P53999	Activated RNA polymerase II transcriptional coactivator p15 OS=Homo sapiens OX=9606 GN=SUB1 PE=1 SV=3	62.2047	9	44	9	1	127	14.4	9.6	85.4	93.4	103.8	99.2	108.2	109.9	94.2	105.767	1.12279	0.152884
Q8TCX1	Cytoplasmic dynein 2 light intermediate chain 1 OS=Homo sapiens OX=9606 GN=DYNC2LI1 PE=1 SV=1	9.97151	3	4	3	1	351	39.6	7.53	94.7	101.6	86.4	104.4	100.1	112.9	94.2333	105.8	1.12274	0.117812
Q8TDR2	Serine/threonine-protein kinase 35 OS=Homo sapiens OX=9606 GN=STK35 PE=1 SV=2	6.36704	3	3	3	1	534	58	9.74	86.9	88.2	107.6	101.4	111.4	104.6	94.2333	105.8	1.12274	0.220096
O75391	Sperm-associated antigen 7 OS=Homo sapiens OX=9606 GN=SPAG7 PE=1 SV=2	46.696	11	25	11	1	227	26	7.91	91.5	96.2	95	101.3	106.8	109.2	94.2333	105.767	1.12239	0.0202303
Q92844	TRAF family member-associated NF-kappa-B activator OS=Homo sapiens OX=9606 GN=TANK PE=1 SV=2	21.8824	8	9	8	1	425	47.8	5.68	94.2	94.3	94.2	103.4	105.2	108.7	94.2333	105.767	1.12239	0.0176822
Q96B45	BLOC-1-related complex subunit 7 OS=Homo sapiens OX=9606 GN=BORCS7 PE=3 SV=1	28.5714	2	3	2	1	105	11.6	6.79	95.2	96.2	91.3	104.4	104.3	108.6	94.2333	105.767	1.12239	0.00503588
Q9Y6M5	Zinc transporter 1 OS=Homo sapiens OX=9606 GN=SLC30A1 PE=1 SV=3	21.6963	8	16	8	1	507	55.3	6.48	99.4	94	89.3	110	101.7	105.6	94.2333	105.767	1.12239	0.0397671
Q8NEJ9	Neuroguidin OS=Homo sapiens OX=9606 GN=NGDN PE=1 SV=1	24.4444	6	10	6	1	315	35.9	9.57	94	93	95.7	104.1	107.7	105.5	94.2333	105.767	1.12239	0.00128132
Q9NYJ1	Cytochrome c oxidase assembly factor 4 homolog, mitochondrial OS=Homo sapiens OX=9606 GN=COA4 PE=1 SV=2	50.5747	5	7	5	1	87	10.1	6.04	97.2	99.7	85.8	105.1	110.9	101.3	94.2333	105.767	1.12239	0.0977342
P49795	Regulator of G-protein signaling 19 OS=Homo sapiens OX=9606 GN=RGS19 PE=1 SV=1	5.06912	1	1	1	1	217	24.6	5.62	103	89.2	90.5	98.9	112.9	105.4	94.2333	105.733	1.12204	0.127145
Q8WUD6	Cholinephosphotransferase 1 OS=Homo sapiens OX=9606 GN=CHPT1 PE=1 SV=1	5.91133	2	3	1	1	406	45.1	6.92	90.5	92.6	99.6	101.2	114.6	101.4	94.2333	105.733	1.12204	0.105584
Q9NUU6	Inactive ubiquitin thioesterase FAM105A OS=Homo sapiens OX=9606 GN=FAM105A PE=2 SV=1	2.52809	1	1	1	1	356	42.2	9.29	94	104.5	84.2	97.1	115	105.1	94.2333	105.733	1.12204	0.216417
P46937	Transcriptional coactivator YAP1 OS=Homo sapiens OX=9606 GN=YAP1 PE=1 SV=2	36.9048	12	17	11	1	504	54.4	5.17	88.2	94.5	100.1	110.5	100	106.8	94.2667	105.767	1.12199	0.0679925
A1XBS5	Protein FAM92A OS=Homo sapiens OX=9606 GN=FAM92A PE=1 SV=2	4.15225	1	1	1	1	289	33.4	6.21	100.1	86.4	96.3	109.8	104.5	103	94.2667	105.767	1.12199	0.0878375
Q86UK0	ATP-binding cassette sub-family A member 12 OS=Homo sapiens OX=9606 GN=ABCA12 PE=1 SV=3	0.26975	1	1	1	1	2595	293	7.75	87.6	89.7	105.5	115.2	92	110.1	94.2667	105.767	1.12199	0.274589
Q9BW91	ADP-ribose pyrophosphatase, mitochondrial OS=Homo sapiens OX=9606 GN=NUDT9 PE=1 SV=1	33.4286	10	13	10	1	350	39.1	8.22	87.7	93.4	101.6	103.8	103.6	109.7	94.2333	105.7	1.12168	0.0862634
Q6ZN04	RNA-binding protein MEX3B OS=Homo sapiens OX=9606 GN=MEX3B PE=1 SV=1	1.93322	1	1	1	1	569	58.8	6.9	93.3	88.9	100.6	94.3	110.1	112.8	94.2667	105.733	1.12164	0.178679
O75037	Kinesin-like protein KIF21B OS=Homo sapiens OX=9606 GN=KIF21B PE=1 SV=2	3.42089	5	5	3	1	1637	182.5	7.08	92.4	101	89.4	101.4	108.6	107.2	94.2667	105.733	1.12164	0.0598528
Q9Y692	Glucocorticoid modulatory element-binding protein 1 OS=Homo sapiens OX=9606 GN=GMEB1 PE=1 SV=2	2.44328	1	1	1	1	573	62.6	4.83	95.6	91.5	95.7	105.5	104.9	106.8	94.2667	105.733	1.12164	0.0070856
Q9P0R6	GSK3B-interacting protein OS=Homo sapiens OX=9606 GN=GSKIP PE=1 SV=2	17.2662	2	3	2	1	139	15.6	4.48	91.3	91.7	99.8	106.4	104	106.8	94.2667	105.733	1.12164	0.0432624
P06748	Nucleophosmin OS=Homo sapiens OX=9606 GN=NPM1 PE=1 SV=2	55.102	18	263	18	1	294	32.6	4.78	102.1	96	92.5	105.8	102.9	117.2	96.8667	108.633	1.12147	0.0974218
Q96DE5	Anaphase-promoting complex subunit 16 OS=Homo sapiens OX=9606 GN=ANAPC16 PE=1 SV=1	17.2727	2	3	2	1	110	11.7	4.97	88.5	92.6	101.7	103.7	104	109.4	94.2667	105.7	1.12129	0.0811713
Q9HBD1	Roquin-2 OS=Homo sapiens OX=9606 GN=RC3H2 PE=1 SV=2	4.86986	5	5	4	1	1191	131.6	6.89	92.1	97.6	93.1	107.8	105.3	104	94.2667	105.7	1.12129	0.00740386
Q9Y2E4	Disco-interacting protein 2 homolog C OS=Homo sapiens OX=9606 GN=DIP2C PE=1 SV=2	5.39846	8	8	3	1	1556	170.7	7.39	96.5	96.3	90	98.3	112.1	106.7	94.2667	105.7	1.12129	0.0853077
Q8N1G0	Zinc finger protein 687 OS=Homo sapiens OX=9606 GN=ZNF687 PE=1 SV=1	12.5303	12	14	12	1	1237	129.4	8.19	97.3	92.8	92.8	112.1	101.5	103.6	94.3	105.733	1.12124	0.0536992
O60291	E3 ubiquitin-protein ligase MGRN1 OS=Homo sapiens OX=9606 GN=MGRN1 PE=1 SV=2	17.7536	7	8	7	1	552	60.7	5.15	94	99.2	96	101.8	116.9	105.5	96.4	108.067	1.12102	0.112487
O75792	Ribonuclease H2 subunit A OS=Homo sapiens OX=9606 GN=RNASEH2A PE=1 SV=2	18.3946	4	5	4	1	299	33.4	5.25	83.3	97.3	102.3	106.5	103.3	107.3	94.3	105.7	1.12089	0.178184
Q8IZE3	Protein-associating with the carboxyl-terminal domain of ezrin OS=Homo sapiens OX=9606 GN=SCYL3 PE=1 SV=3	5.52561	4	5	4	1	742	82.8	5.05	94.1	96	92.8	109.7	100.8	106.6	94.3	105.7	1.12089	0.03658
Q08AE8	Protein spire homolog 1 OS=Homo sapiens OX=9606 GN=SPIRE1 PE=1 SV=3	6.74603	4	4	4	1	756	85.5	8.62	97.9	89.9	95.1	110.2	101.7	105.2	94.3	105.7	1.12089	0.0286678
Q86XE3	Calcium uptake protein 3, mitochondrial OS=Homo sapiens OX=9606 GN=MICU3 PE=2 SV=1	2.07547	1	1	1	1	530	60.7	8.21	62.3	125.9	94.7	89	132.1	96	94.3	105.7	1.12089	0.644316
Q9H7F0	Probable cation-transporting ATPase 13A3 OS=Homo sapiens OX=9606 GN=ATP13A3 PE=1 SV=4	7.58564	8	8	8	1	1226	138	6.64	95.2	91.4	96.3	110.8	99.6	106.7	94.3	105.7	1.12089	0.0556268
Q86TP1	Exopolyphosphatase PRUNE1 OS=Homo sapiens OX=9606 GN=PRUNE1 PE=1 SV=2	7.06402	3	3	3	1	453	50.2	5.5	90.9	97.5	94.5	105.3	100	111.7	94.3	105.667	1.12054	0.0574707
Q92629	Delta-sarcoglycan OS=Homo sapiens OX=9606 GN=SGCD PE=1 SV=2	8.99654	2	3	2	1	289	32.1	9.11	106.6	85.7	90.6	112.1	97.2	107.7	94.3	105.667	1.12054	0.222143
Q8N4P3	Guanosine-3',5'-bis(diphosphate) 3'-pyrophosphohydrolase MESH1 OS=Homo sapiens OX=9606 GN=HDDC3 PE=1 SV=3	21.7877	3	5	3	1	179	20.3	6.74	102.8	92.8	87.3	109.3	103	104.7	94.3	105.667	1.12054	0.114501
P0DI83	Ras-related protein Rab-34, isoform NARR OS=Homo sapiens OX=9606 GN=RAB34 PE=1 SV=1	21.7172	3	3	3	1	198	21.1	12.16	93.6	104.4	84.9	110.8	102	104.2	94.3	105.667	1.12054	0.170734
Q9Y2F5	Little elongation complex subunit 1 OS=Homo sapiens OX=9606 GN=ICE1 PE=1 SV=5	4.85437	11	13	11	1	2266	247.7	5.48	96	94.5	92.4	107.7	107	102.3	94.3	105.667	1.12054	0.00800362
Q9H074	Polyadenylate-binding protein-interacting protein 1 OS=Homo sapiens OX=9606 GN=PAIP1 PE=1 SV=1	25.261	11	17	11	1	479	53.5	4.81	91.7	93.9	97.3	107.3	104.5	105.2	94.3	105.667	1.12054	0.00848589
Q8WVF1	Protein OSCP1 OS=Homo sapiens OX=9606 GN=OSCP1 PE=1 SV=4	2.57069	1	1	1	1	389	44.6	5.83	96.7	95.7	90.6	98.8	95.5	122.8	94.3333	105.7	1.12049	0.316178
Q9UKA9	Polypyrimidine tract-binding protein 2 OS=Homo sapiens OX=9606 GN=PTBP2 PE=1 SV=1	8.28625	5	10	4	1	531	57.5	8.66	86.5	101	95.5	100.5	109.6	107	94.3333	105.7	1.12049	0.0978901
Q9BTD8	RNA-binding protein 42 OS=Homo sapiens OX=9606 GN=RBM42 PE=1 SV=1	3.54167	2	2	2	1	480	50.4	9.63	90.6	98.9	93.5	102.8	107.5	106.8	94.3333	105.7	1.12049	0.0235948
Q15916	Zinc finger and BTB domain-containing protein 6 OS=Homo sapiens OX=9606 GN=ZBTB6 PE=1 SV=1	4.00943	1	1	1	1	424	48.2	6.76	87.4	103.7	91.9	91.1	96.7	129.2	94.3333	105.667	1.12014	0.449871
Q5TG30	Rho GTPase-activating protein 40 OS=Homo sapiens OX=9606 GN=ARHGAP40 PE=3 SV=3	1.1254	1	1	1	1	622	68.9	7.84	88.8	83.8	110.4	98.7	103.4	114.9	94.3333	105.667	1.12014	0.311771
Q9P209	Centrosomal protein of 72 kDa OS=Homo sapiens OX=9606 GN=CEP72 PE=1 SV=2	5.7187	3	3	3	1	647	71.7	6.52	92.7	90.5	99.8	107.5	100.6	108.9	94.3333	105.667	1.12014	0.0411167
Q9Y613	FH1/FH2 domain-containing protein 1 OS=Homo sapiens OX=9606 GN=FHOD1 PE=1 SV=3	21.8213	23	36	23	1	1164	126.5	6.39	95.3	92.8	94.9	105.4	104.5	107.1	94.3333	105.667	1.12014	0.000479261
Q8N9Z2	Coiled-coil domain-containing protein 71L OS=Homo sapiens OX=9606 GN=CCDC71L PE=1 SV=2	4.25532	1	1	1	1	235	26.2	11.71	97.9	83.8	101.3	114	102.1	100.9	94.3333	105.667	1.12014	0.174895
Q9P2E5	Chondroitin sulfate glucuronyltransferase OS=Homo sapiens OX=9606 GN=CHPF2 PE=2 SV=2	8.80829	6	6	6	1	772	85.9	7.83	99.3	95.9	97	118.4	102.7	106.2	97.4	109.1	1.12012	0.127668
Q15517	Corneodesmosin OS=Homo sapiens OX=9606 GN=CDSN PE=1 SV=3	3.40265	1	1	1	1	529	51.5	8.35	91.5	110.1	81.5	106	108.8	102.3	94.3667	105.7	1.1201	0.307454
Q9UEG4	Zinc finger protein 629 OS=Homo sapiens OX=9606 GN=ZNF629 PE=1 SV=2	9.43613	5	5	3	1	869	96.6	7.93	80.6	98.7	103.7	102.4	109.2	105.3	94.3333	105.633	1.11979	0.244484
Q58A45	PAN2-PAN3 deadenylation complex subunit PAN3 OS=Homo sapiens OX=9606 GN=PAN3 PE=1 SV=3	3.49493	3	4	3	1	887	95.6	8.57	101	88.1	93.9	106.5	101.4	109	94.3333	105.633	1.11979	0.0736529
Q9NS69	Mitochondrial import receptor subunit TOM22 homolog OS=Homo sapiens OX=9606 GN=TOMM22 PE=1 SV=3	33.8028	3	6	3	1	142	15.5	4.34	91.3	96.3	95.4	107.5	109.6	99.8	94.3333	105.633	1.11979	0.0434852
Q99541	Perilipin-2 OS=Homo sapiens OX=9606 GN=PLIN2 PE=1 SV=2	19.4508	8	9	8	1	437	48	6.8	94.3	100.1	88.7	105.4	102.1	109.4	94.3667	105.633	1.11939	0.0544573
Q96MX0	CKLF-like MARVEL transmembrane domain-containing protein 3 OS=Homo sapiens OX=9606 GN=CMTM3 PE=1 SV=1	14.2857	3	4	3	1	182	19.7	4.56	95.3	89.6	98.2	97.6	110.2	109.1	94.3667	105.633	1.11939	0.0892329
Q5T4B2	Inactive glycosyltransferase 25 family member 3 OS=Homo sapiens OX=9606 GN=CERCAM PE=1 SV=1	1.51261	1	1	1	1	595	67.5	6.06	88.8	83.7	110.6	82.7	108.1	126.1	94.3667	105.633	1.11939	0.501893
Q9Y6N1	Cytochrome c oxidase assembly protein COX11, mitochondrial OS=Homo sapiens OX=9606 GN=COX11 PE=1 SV=3	9.05797	3	4	3	1	276	31.4	9.06	93.3	95.5	94.3	91.8	107.4	117.7	94.3667	105.633	1.11939	0.272742
Q8N0Z8	tRNA pseudouridine synthase-like 1 OS=Homo sapiens OX=9606 GN=PUSL1 PE=1 SV=1	13.2013	4	5	4	1	303	33.2	9.85	94.4	93.2	95.5	108.6	94.8	113.5	94.3667	105.633	1.11939	0.180208
Q9UPM6	LIM/homeobox protein Lhx6 OS=Homo sapiens OX=9606 GN=LHX6 PE=1 SV=2	4.13223	1	1	1	1	363	40	8.4	109.8	81.5	91.8	117.6	87.2	112.1	94.3667	105.633	1.11939	0.41855
P17275	Transcription factor jun-B OS=Homo sapiens OX=9606 GN=JUNB PE=1 SV=1	13.5447	4	5	4	1	347	35.9	9.22	99.4	87.3	96.4	102.5	108.2	106.2	94.3667	105.633	1.11939	0.0723902
Q9H8H2	Probable ATP-dependent RNA helicase DDX31 OS=Homo sapiens OX=9606 GN=DDX31 PE=1 SV=2	17.5088	16	21	16	1	851	94	9.99	99.1	89.7	94.3	109.6	103.4	103.9	94.3667	105.633	1.11939	0.0326306
O95081	Arf-GAP domain and FG repeat-containing protein 2 OS=Homo sapiens OX=9606 GN=AGFG2 PE=1 SV=2	14.553	7	16	6	1	481	48.9	9.11	86.7	97.4	99	103.4	103.5	109.9	94.3667	105.6	1.11904	0.0810384
Q9H777	Zinc phosphodiesterase ELAC protein 1 OS=Homo sapiens OX=9606 GN=ELAC1 PE=1 SV=2	3.0303	1	1	1	1	363	40	6.79	102.2	101	79.9	103.8	109.8	103.2	94.3667	105.6	1.11904	0.257356
Q9NV88	Integrator complex subunit 9 OS=Homo sapiens OX=9606 GN=INTS9 PE=1 SV=2	6.68693	5	7	5	1	658	73.8	6.33	95.2	89	98.9	106.7	104.5	105.6	94.3667	105.6	1.11904	0.0542702
Q7Z2K8	G protein-regulated inducer of neurite outgrowth 1 OS=Homo sapiens OX=9606 GN=GPRIN1 PE=1 SV=2	11.3095	12	12	12	1	1008	102.3	8.06	88.8	92.8	101.6	105.2	106.3	105.4	94.4	105.633	1.119	0.0959009
Q96DC7	Transmembrane and coiled-coil domain-containing protein 6 OS=Homo sapiens OX=9606 GN=TMCO6 PE=1 SV=2	3.44828	2	3	2	1	493	54.4	5.81	95.3	91.3	96.6	102.8	109.2	104.9	94.4	105.633	1.119	0.0110754
Q9NQ48	Leucine zipper transcription factor-like protein 1 OS=Homo sapiens OX=9606 GN=LZTFL1 PE=1 SV=1	24.4147	7	9	7	1	299	34.6	5.36	94.1	91.6	97.5	108.9	103.4	104.6	94.4	105.633	1.119	0.00931737
Q13435	Splicing factor 3B subunit 2 OS=Homo sapiens OX=9606 GN=SF3B2 PE=1 SV=2	39.5531	33	92	33	1	895	100.2	5.67	94.2	93.2	95.8	107.4	105.4	104.1	94.4	105.633	1.119	0.000994795
P08648	Integrin alpha-5 OS=Homo sapiens OX=9606 GN=ITGA5 PE=1 SV=2	12.5834	12	16	12	1	1049	114.5	5.77	95.2	91.8	96.2	107.2	102.1	107.5	94.4	105.6	1.11864	0.00844817
Q6ZUT6	Coiled-coil domain-containing protein 9B OS=Homo sapiens OX=9606 GN=CCDC9B PE=1 SV=1	17.7903	8	8	8	1	534	57.3	9.13	91.1	95.1	97	104	104.2	108.6	94.4	105.6	1.11864	0.00863441
P61758	Prefoldin subunit 3 OS=Homo sapiens OX=9606 GN=VBP1 PE=1 SV=3	50.7614	12	29	11	1	197	22.6	7.11	86.7	101.1	95.4	99.8	109.8	107.2	94.4	105.6	1.11864	0.102322
Q6QNY1	Biogenesis of lysosome-related organelles complex 1 subunit 2 OS=Homo sapiens OX=9606 GN=BLOC1S2 PE=1 SV=1	26.7606	4	7	4	1	142	16	4.86	93.5	101.6	88.1	97.4	112.3	107.1	94.4	105.6	1.11864	0.129837
P78332	RNA-binding protein 6 OS=Homo sapiens OX=9606 GN=RBM6 PE=1 SV=5	16.0285	19	23	17	1	1123	128.6	6.32	93.6	96.8	92.8	106.4	105.3	105.1	94.4	105.6	1.11864	0.00686232
Q92613	Protein Jade-3 OS=Homo sapiens OX=9606 GN=JADE3 PE=1 SV=1	5.4678	4	5	4	1	823	93.7	7.18	93.7	93.4	96.1	106.4	105.9	104.5	94.4	105.6	1.11864	0.000816926
Q06945	Transcription factor SOX-4 OS=Homo sapiens OX=9606 GN=SOX4 PE=1 SV=1	4.21941	2	2	1	1	474	47.2	7.36	91.5	85	106.7	104.6	108.9	103.2	94.4	105.567	1.11829	0.219691
Q96AP0	Adrenocortical dysplasia protein homolog OS=Homo sapiens OX=9606 GN=ACD PE=1 SV=3	4.77941	2	2	2	1	544	57.7	6.74	83.8	107.6	91.9	97.7	107.9	111.2	94.4333	105.6	1.11825	0.255298
Q12872	Splicing factor, suppressor of white-apricot homolog OS=Homo sapiens OX=9606 GN=SFSWAP PE=1 SV=3	11.8822	11	13	11	1	951	104.8	8.05	93.2	96.5	93.6	106.4	110.7	99.7	94.4333	105.6	1.11825	0.0615665
Q8NBI6	Xyloside xylosyltransferase 1 OS=Homo sapiens OX=9606 GN=XXYLT1 PE=1 SV=1	14.2494	5	6	5	1	393	43.8	8.13	90.6	97	95.7	103.4	106.2	107.2	94.4333	105.6	1.11825	0.0134672
Q9NPR9	Protein GPR108 OS=Homo sapiens OX=9606 GN=GPR108 PE=2 SV=3	10.3131	6	8	6	1	543	60.6	8.69	95.7	93.2	94.4	102.3	104.6	109.9	94.4333	105.6	1.11825	0.0289265
Q9NVC6	Mediator of RNA polymerase II transcription subunit 17 OS=Homo sapiens OX=9606 GN=MED17 PE=1 SV=2	15.2074	11	14	11	1	651	72.8	7.44	103.2	91.2	88.9	103.1	106.8	106.9	94.4333	105.6	1.11825	0.119028
Q92530	Proteasome inhibitor PI31 subunit OS=Homo sapiens OX=9606 GN=PSMF1 PE=1 SV=2	25.0923	6	21	6	1	271	29.8	5.74	98.2	94	91.1	102.1	108.3	106.4	94.4333	105.6	1.11825	0.0159277
P15882	N-chimaerin OS=Homo sapiens OX=9606 GN=CHN1 PE=1 SV=3	4.79303	2	2	2	1	459	53.1	6.98	79.5	114.2	89.6	94	111	111.7	94.4333	105.567	1.1179	0.412698
Q9BTM9	Ubiquitin-related modifier 1 OS=Homo sapiens OX=9606 GN=URM1 PE=1 SV=1	12.8713	1	1	1	1	101	11.4	4.67	80.6	93.7	109	102.8	105.9	108	94.4333	105.567	1.1179	0.306597
P02787	Serotransferrin OS=Homo sapiens OX=9606 GN=TF PE=1 SV=3	2.00573	1	2	1	1	698	77	7.12	111.4	87	84.9	109.2	121.2	86.3	94.4333	105.567	1.1179	0.451405
Q16594	Transcription initiation factor TFIID subunit 9 OS=Homo sapiens OX=9606 GN=TAF9 PE=1 SV=1	21.5909	6	7	6	1	264	29	8.66	92.6	92.6	98.1	101.3	105.5	109.8	94.4333	105.533	1.11754	0.0254219
Q04323	UBX domain-containing protein 1 OS=Homo sapiens OX=9606 GN=UBXN1 PE=1 SV=2	39.7306	9	15	9	1	297	33.3	5.25	93.8	96.8	92.7	100.6	107.6	108.4	94.4333	105.533	1.11754	0.0290894
Q9UFB7	Zinc finger and BTB domain-containing protein 47 OS=Homo sapiens OX=9606 GN=ZBTB47 PE=1 SV=3	1.33869	1	1	1	1	747	82.7	5.76	86.4	93	103.9	114.2	98.7	103.7	94.4333	105.533	1.11754	0.181218
Q9NRZ7	1-acyl-sn-glycerol-3-phosphate acyltransferase gamma OS=Homo sapiens OX=9606 GN=AGPAT3 PE=1 SV=1	9.84043	4	4	4	1	376	43.4	8.72	88	99.5	95.8	102	111.1	103.5	94.4333	105.533	1.11754	0.0675182
Q9HB96	Fanconi anemia group E protein OS=Homo sapiens OX=9606 GN=FANCE PE=1 SV=1	7.27612	3	3	3	1	536	58.7	5.24	107	93.1	83.2	105.3	107.1	104.2	94.4333	105.533	1.11754	0.247962
Q9GZT8	NIF3-like protein 1 OS=Homo sapiens OX=9606 GN=NIF3L1 PE=1 SV=2	13.2626	5	6	5	1	377	41.9	6.65	87.5	96.8	99.1	96.7	112.6	107.4	94.4667	105.567	1.1175	0.136919
Q9GZT3	SRA stem-loop-interacting RNA-binding protein, mitochondrial OS=Homo sapiens OX=9606 GN=SLIRP PE=1 SV=1	48.6239	6	11	6	1	109	12.3	10.24	98.7	97.1	87.6	108.8	102	105.9	94.4667	105.567	1.1175	0.0644847
P09104	Gamma-enolase OS=Homo sapiens OX=9606 GN=ENO2 PE=1 SV=3	28.1106	8	28	5	1	434	47.2	5.03	99.2	99.2	85	104.8	101.1	110.8	94.4667	105.567	1.1175	0.130059
P16144	Integrin beta-4 OS=Homo sapiens OX=9606 GN=ITGB4 PE=1 SV=5	22.2283	38	54	38	1	1822	202	6.09	93.1	94.3	95.9	105.8	104.2	106.5	94.4333	105.5	1.11719	0.000551387
Q7L3T8	Probable proline--tRNA ligase, mitochondrial OS=Homo sapiens OX=9606 GN=PARS2 PE=1 SV=1	4.21053	2	2	2	1	475	53.2	8.1	92.1	93.6	97.7	101.6	103.4	111.6	94.4667	105.533	1.11715	0.048935
Q9BYM8	RanBP-type and C3HC4-type zinc finger-containing protein 1 OS=Homo sapiens OX=9606 GN=RBCK1 PE=1 SV=2	33.7255	14	15	14	1	510	57.5	5.67	92.8	96.9	93.7	106.5	101.5	108.6	94.4667	105.533	1.11715	0.0170346
Q5T3J3	Ligand-dependent nuclear receptor-interacting factor 1 OS=Homo sapiens OX=9606 GN=LRIF1 PE=1 SV=1	6.89207	4	4	4	1	769	84.5	9.72	91.7	99.6	92.1	100.1	108.6	107.9	94.4667	105.533	1.11715	0.0419248
Q96G01	Protein bicaudal D homolog 1 OS=Homo sapiens OX=9606 GN=BICD1 PE=1 SV=3	13.641	13	14	11	1	975	110.7	5.81	94.7	97.5	91.2	105.8	103.3	107.5	94.4667	105.533	1.11715	0.0103034
Q8IYS2	Uncharacterized protein KIAA2013 OS=Homo sapiens OX=9606 GN=KIAA2013 PE=1 SV=1	9.77918	6	8	6	1	634	69.1	8.19	102.8	89	91.6	107.8	102.5	106.3	94.4667	105.533	1.11715	0.106968
Q14207	Protein NPAT OS=Homo sapiens OX=9606 GN=NPAT PE=1 SV=3	5.25578	7	7	7	1	1427	154.2	5.88	99.5	91	92.9	114.3	97.7	104.6	94.4667	105.533	1.11715	0.134034
Q969Y2	tRNA modification GTPase GTPBP3, mitochondrial OS=Homo sapiens OX=9606 GN=GTPBP3 PE=1 SV=2	7.92683	3	3	3	1	492	52	6.48	89.2	96.4	97.8	102.6	102.1	111.9	94.4667	105.533	1.11715	0.0579764
A6NDU8	UPF0600 protein C5orf51 OS=Homo sapiens OX=9606 GN=C5orf51 PE=1 SV=1	19.0476	4	6	4	1	294	33.6	5.26	101.8	87.7	93.9	108.7	99.6	108.2	94.4667	105.5	1.1168	0.100271
O43236	Septin-4 OS=Homo sapiens OX=9606 GN=SEPT4 PE=1 SV=1	2.92887	2	2	1	1	478	55.1	6.11	90.5	97.2	95.7	103.4	105.5	107.6	94.4667	105.5	1.1168	0.0153538
Q9NXG2	THUMP domain-containing protein 1 OS=Homo sapiens OX=9606 GN=THUMPD1 PE=1 SV=2	38.2436	13	21	13	1	353	39.3	7.88	97	98.6	87.8	111	100.4	105.1	94.4667	105.5	1.1168	0.0730412
Q13488	V-type proton ATPase 116 kDa subunit a isoform 3 OS=Homo sapiens OX=9606 GN=TCIRG1 PE=1 SV=3	10.1205	7	9	6	1	830	92.9	7.12	92.5	95.7	95.2	110.2	107.1	99.2	94.4667	105.5	1.1168	0.0673137
Q9UHJ9	Post-GPI attachment to proteins factor 2 OS=Homo sapiens OX=9606 GN=PGAP2 PE=1 SV=2	4.33071	1	2	1	1	254	29.4	8.15	96.3	96.3	90.9	91.7	112	112.9	94.5	105.533	1.11675	0.248302
Q9BZ72	Membrane-associated phosphatidylinositol transfer protein 2 OS=Homo sapiens OX=9606 GN=PITPNM2 PE=1 SV=1	0.889548	1	1	1	1	1349	148.8	7.17	89.1	99.9	94.5	114.2	102.1	100.3	94.5	105.533	1.11675	0.116136
O00512	B-cell CLL/lymphoma 9 protein OS=Homo sapiens OX=9606 GN=BCL9 PE=1 SV=4	3.01543	3	3	3	1	1426	149.2	8.91	85.3	96.5	101.7	106.9	98.7	110.9	94.5	105.5	1.1164	0.147942
Q495W5	Alpha-(1,3)-fucosyltransferase 11 OS=Homo sapiens OX=9606 GN=FUT11 PE=1 SV=1	3.45528	2	2	2	1	492	55.8	5.94	96.2	94.9	92.4	104.2	103.5	108.8	94.5	105.5	1.1164	0.00783684
Q8N5L8	Ribonuclease P protein subunit p25-like protein OS=Homo sapiens OX=9606 GN=RPP25L PE=1 SV=1	22.6994	5	5	5	1	163	17.6	10.3	90.3	95.6	97.6	105.1	102.6	108.8	94.5	105.5	1.1164	0.0188526
P49773	Histidine triad nucleotide-binding protein 1 OS=Homo sapiens OX=9606 GN=HINT1 PE=1 SV=2	58.7302	5	9	5	1	126	13.8	6.95	85.7	95.5	102.3	101.4	106.9	108.2	94.5	105.5	1.1164	0.136289
Q92766	Ras-responsive element-binding protein 1 OS=Homo sapiens OX=9606 GN=RREB1 PE=1 SV=3	2.60818	3	3	3	1	1687	181.3	6.98	89.1	94.7	99.7	98.6	110.3	107.6	94.5	105.5	1.1164	0.0797299
Q8N8Q9	Magnesium transporter NIPA2 OS=Homo sapiens OX=9606 GN=NIPA2 PE=2 SV=1	8.33333	3	6	3	1	360	39.2	8.22	91.6	92.7	99.2	106.1	103.5	106.9	94.5	105.5	1.1164	0.028759
Q8IVM0	Coiled-coil domain-containing protein 50 OS=Homo sapiens OX=9606 GN=CCDC50 PE=1 SV=1	34.3137	10	11	10	1	306	35.8	6.65	84	95.5	104	99	112.9	104.6	94.5	105.5	1.1164	0.202734
Q9NWT6	Hypoxia-inducible factor 1-alpha inhibitor OS=Homo sapiens OX=9606 GN=HIF1AN PE=1 SV=2	12.3209	4	6	4	1	349	40.3	5.57	94.1	91.9	97.5	106.8	105.2	104.5	94.5	105.5	1.1164	0.0115578
Q969S2	Endonuclease 8-like 2 OS=Homo sapiens OX=9606 GN=NEIL2 PE=1 SV=3	10.5422	3	6	3	1	332	36.8	6.79	100.6	93.8	89.1	102.2	110.9	103.4	94.5	105.5	1.1164	0.0655274
Q9UPM9	B9 domain-containing protein 1 OS=Homo sapiens OX=9606 GN=B9D1 PE=1 SV=1	10.2941	2	2	2	1	204	22.8	7.28	96.7	96	90.8	106.5	108.3	101.7	94.5	105.5	1.1164	0.0154577
Q5NDL2	EGF domain-specific O-linked N-acetylglucosamine transferase OS=Homo sapiens OX=9606 GN=EOGT PE=1 SV=1	8.91841	5	5	5	1	527	62	7.05	96.1	95.7	91.7	105.5	103.5	107.4	94.5	105.467	1.11605	0.0042635
Q9NX14	NADH dehydrogenase [ubiquinone] 1 beta subcomplex subunit 11, mitochondrial OS=Homo sapiens OX=9606 GN=NDUFB11 PE=1 SV=1	34.6405	4	7	4	1	153	17.3	5.22	93.7	93.4	96.4	105.2	107.5	103.7	94.5	105.467	1.11605	0.00182656
Q5T7V8	RAB6-interacting golgin OS=Homo sapiens OX=9606 GN=GORAB PE=1 SV=1	10.9137	5	6	5	1	394	45	7.08	89.3	92.6	101.7	105.4	100.8	110.3	94.5333	105.5	1.11601	0.0817142
P17301	Integrin alpha-2 OS=Homo sapiens OX=9606 GN=ITGA2 PE=1 SV=1	16.5114	16	28	16	1	1181	129.2	5.31	97.1	91.6	94.9	99.6	103.6	113.3	94.5333	105.5	1.11601	0.099806
Q99259	Glutamate decarboxylase 1 OS=Homo sapiens OX=9606 GN=GAD1 PE=1 SV=1	1.51515	1	2	1	1	594	66.9	7.62	89	95.5	99.1	110.3	97.5	108.7	94.5333	105.5	1.11601	0.0992047
P40337	von Hippel-Lindau disease tumor suppressor OS=Homo sapiens OX=9606 GN=VHL PE=1 SV=2	11.2676	2	2	2	1	213	24.1	4.73	94.9	95.2	93.5	100.6	109.8	106.1	94.5333	105.5	1.11601	0.0498832
Q96LB3	Intraflagellar transport protein 74 homolog OS=Homo sapiens OX=9606 GN=IFT74 PE=1 SV=1	35	21	30	21	1	600	69.2	6	97.8	95.3	90.5	108	105.2	103.3	94.5333	105.5	1.11601	0.017725
P24863	Cyclin-C OS=Homo sapiens OX=9606 GN=CCNC PE=1 SV=2	2.82686	1	1	1	1	283	33.2	7.33	87.7	101	94.9	106.3	105.3	104.8	94.5333	105.467	1.11566	0.102695
Q9UIF9	Bromodomain adjacent to zinc finger domain protein 2A OS=Homo sapiens OX=9606 GN=BAZ2A PE=1 SV=4	5.45932	7	7	7	1	1905	211.1	6.64	96.2	89.7	97.7	104.5	109.4	102.5	94.5333	105.467	1.11566	0.0281699
P10746	Uroporphyrinogen-III synthase OS=Homo sapiens OX=9606 GN=UROS PE=1 SV=1	33.2075	7	10	7	1	265	28.6	5.48	97.1	93.7	92.8	107.5	103.1	105.7	94.5333	105.433	1.1153	0.00398851
P51826	AF4/FMR2 family member 3 OS=Homo sapiens OX=9606 GN=AFF3 PE=1 SV=3	1.22349	1	1	1	1	1226	133.4	8.1	93.2	98.4	92.1	99.8	91.3	125.3	94.5667	105.467	1.11526	0.398153
Q9P2K6	Kelch-like protein 42 OS=Homo sapiens OX=9606 GN=KLHL42 PE=1 SV=2	4.9505	2	2	2	1	505	56.8	5.74	83	108.3	92.4	111.5	94.7	110.2	94.5667	105.467	1.11526	0.304774
P78382	CMP-sialic acid transporter OS=Homo sapiens OX=9606 GN=SLC35A1 PE=2 SV=1	6.23145	2	4	2	1	337	36.8	8.95	96.1	94.9	92.7	103.1	107.9	105.3	94.5667	105.433	1.11491	0.00432564
Q56VL3	OCIA domain-containing protein 2 OS=Homo sapiens OX=9606 GN=OCIAD2 PE=1 SV=1	42.2078	7	16	7	1	154	16.9	9.03	94.7	96.5	92.5	104.3	108	104	94.5667	105.433	1.11491	0.00340344
Q8TE76	MORC family CW-type zinc finger protein 4 OS=Homo sapiens OX=9606 GN=MORC4 PE=1 SV=2	15.2615	11	12	11	1	937	106.3	7.46	84.6	97.5	101.6	101.4	112.2	102.7	94.5667	105.433	1.11491	0.162636
Q9Y5Z4	Heme-binding protein 2 OS=Homo sapiens OX=9606 GN=HEBP2 PE=1 SV=1	26.3415	5	9	5	1	205	22.9	4.63	93.9	95.2	94.6	102	105.3	109	94.5667	105.433	1.11491	0.0294247
O75494	Serine/arginine-rich splicing factor 10 OS=Homo sapiens OX=9606 GN=SRSF10 PE=1 SV=1	11.0687	3	6	2	1	262	31.3	11.27	94.5	96.3	92.9	99.6	108	108.7	94.5667	105.433	1.11491	0.0533586
Q7Z7K6	Centromere protein V OS=Homo sapiens OX=9606 GN=CENPV PE=1 SV=1	23.2727	6	7	6	1	275	29.9	9.73	99.9	90.4	93.4	104.3	103.7	108.3	94.5667	105.433	1.11491	0.0412553
A5D8W1	Cilia- and flagella-associated protein 69 OS=Homo sapiens OX=9606 GN=CFAP69 PE=2 SV=3	0.956429	1	1	1	1	941	105.8	7.17	86.3	102.6	94.9	108.1	119.7	88.5	94.6	105.433	1.11452	0.368175
Q96N64	PWWP domain-containing protein 2A OS=Homo sapiens OX=9606 GN=PWWP2A PE=1 SV=2	3.04636	2	2	2	1	755	81.9	9	102.7	92.2	88.9	88.9	114.4	112.9	94.6	105.4	1.11416	0.328535
Q12893	Transmembrane protein 115 OS=Homo sapiens OX=9606 GN=TMEM115 PE=1 SV=1	11.1111	3	4	3	1	351	38.2	8.16	98.7	91	94.1	97.9	107.1	111.2	94.6	105.4	1.11416	0.0923011
Q9BTC0	Death-inducer obliterator 1 OS=Homo sapiens OX=9606 GN=DIDO1 PE=1 SV=5	25.4018	46	61	46	1	2240	243.7	7.88	97.4	93.2	93.2	103.7	101.7	110.8	94.6	105.4	1.11416	0.0405486
P60604	Ubiquitin-conjugating enzyme E2 G2 OS=Homo sapiens OX=9606 GN=UBE2G2 PE=1 SV=1	22.4242	2	3	2	1	165	18.6	4.7	93.6	89.9	100.3	101.7	108.7	105.8	94.6	105.4	1.11416	0.04972
Q13237	cGMP-dependent protein kinase 2 OS=Homo sapiens OX=9606 GN=PRKG2 PE=1 SV=1	0.918635	1	1	1	1	762	87.4	8.47	95.9	98.7	89.2	113.5	97.5	105.2	94.6	105.4	1.11416	0.131349
P32320	Cytidine deaminase OS=Homo sapiens OX=9606 GN=CDA PE=1 SV=2	11.6438	1	1	1	1	146	16.2	6.92	84.9	91.6	107.3	104.2	100.1	111.8	94.6	105.367	1.11381	0.24531
O75368	SH3 domain-binding glutamic acid-rich-like protein OS=Homo sapiens OX=9606 GN=SH3BGRL PE=1 SV=1	45.614	6	11	6	1	114	12.8	5.25	79.1	106.3	98.5	92.9	118.7	104.6	94.6333	105.4	1.11377	0.383477
Q9NQA3	WAS protein family homolog 6 OS=Homo sapiens OX=9606 GN=WASH6P PE=1 SV=3	11.1857	4	7	1	1	447	48	5.67	92.1	92.8	99	104.7	102	109.5	94.6333	105.4	1.11377	0.0255437
P30291	Wee1-like protein kinase OS=Homo sapiens OX=9606 GN=WEE1 PE=1 SV=2	6.81115	5	5	5	1	646	71.6	6.77	89	98.5	96.4	100.1	112	104.1	94.6333	105.4	1.11377	0.0786388
Q8WV07	Oral cancer-overexpressed protein 1 OS=Homo sapiens OX=9606 GN=ORAOV1 PE=1 SV=2	7.29927	1	1	1	1	137	15.3	5.8	95	85.4	103.5	105.8	99.3	111	94.6333	105.367	1.11342	0.171795
Q9P031	Thyroid transcription factor 1-associated protein 26 OS=Homo sapiens OX=9606 GN=CCDC59 PE=1 SV=2	15.7676	4	5	4	1	241	28.7	9.88	101	92.9	90	106.5	105.1	104.5	94.6333	105.367	1.11342	0.0781912
Q6UWJ1	Transmembrane and coiled-coil domain-containing protein 3 OS=Homo sapiens OX=9606 GN=TMCO3 PE=1 SV=1	5.76071	4	5	4	1	677	75.5	6.9	91.6	96.3	96	107	106.8	102.3	94.6333	105.367	1.11342	0.00764839
Q9BQW3	Transcription factor COE4 OS=Homo sapiens OX=9606 GN=EBF4 PE=2 SV=2	1.99336	1	1	1	1	602	64.4	8.62	115.9	93	75	108.6	94.3	113.2	94.6333	105.367	1.11342	0.475914
Q9H3H3	UPF0696 protein C11orf68 OS=Homo sapiens OX=9606 GN=C11orf68 PE=1 SV=2	32.2709	7	10	7	1	251	27.3	5.45	94.9	91.2	97.8	102	106.3	107.8	94.6333	105.367	1.11342	0.0144485
Q8WTX7	Cytosolic arginine sensor for mTORC1 subunit 1 OS=Homo sapiens OX=9606 GN=CASTOR1 PE=1 SV=1	3.34347	1	1	1	1	329	36.3	5.19	92.3	98	93.6	105.8	111.1	99.2	94.6333	105.367	1.11342	0.0700077
O14727	Apoptotic protease-activating factor 1 OS=Homo sapiens OX=9606 GN=APAF1 PE=1 SV=2	6.00962	7	7	7	1	1248	141.7	6.4	95.1	92.3	96.5	103.3	98.8	113.9	94.6333	105.333	1.11307	0.130925
Q9Y291	28S ribosomal protein S33, mitochondrial OS=Homo sapiens OX=9606 GN=MRPS33 PE=1 SV=1	21.6981	2	5	2	1	106	12.6	10.11	92.4	104.2	87.4	97.2	116.6	102.3	94.6667	105.367	1.11303	0.236011
Q70Z53	Protein FRA10AC1 OS=Homo sapiens OX=9606 GN=FRA10AC1 PE=1 SV=3	21.9048	7	8	7	1	315	37.5	8.1	92.4	97.7	93.9	108	106.4	101.7	94.6667	105.367	1.11303	0.0130733
P30154	Serine/threonine-protein phosphatase 2A 65 kDa regulatory subunit A beta isoform OS=Homo sapiens OX=9606 GN=PPP2R1B PE=1 SV=3	17.8037	10	19	6	1	601	66.2	4.94	95.1	96.6	92.3	101.6	102.4	112	94.6667	105.333	1.11268	0.071186
Q9Y2S2	Lambda-crystallin homolog OS=Homo sapiens OX=9606 GN=CRYL1 PE=1 SV=3	6.58307	2	2	2	1	319	35.4	6.18	90.7	97.7	95.6	111.8	93.8	110.4	94.6667	105.333	1.11268	0.198538
Q9NXG0	Centlein OS=Homo sapiens OX=9606 GN=CNTLN PE=1 SV=6	0.782918	1	1	1	1	1405	161.5	8.15	90.3	93.2	100.5	114.8	92.6	108.6	94.6667	105.333	1.11268	0.244898
P82664	28S ribosomal protein S10, mitochondrial OS=Homo sapiens OX=9606 GN=MRPS10 PE=1 SV=2	16.9154	3	5	3	1	201	23	8	92.2	96.5	95.3	101	106.5	108.5	94.6667	105.333	1.11268	0.0229832
Q9BWK5	Cell cycle regulator of non-homologous end joining OS=Homo sapiens OX=9606 GN=CYREN PE=1 SV=2	7.64331	1	1	1	1	157	16.8	5.19	102.2	89.3	92.5	78.5	130.5	107	94.6667	105.333	1.11268	0.555688
Q03933	Heat shock factor protein 2 OS=Homo sapiens OX=9606 GN=HSF2 PE=1 SV=1	2.05224	1	1	1	1	536	60.3	4.82	72.5	108.9	102.6	114.7	104.2	97.1	94.6667	105.333	1.11268	0.455182
Q9NQZ7	Ectonucleoside triphosphate diphosphohydrolase 7 OS=Homo sapiens OX=9606 GN=ENTPD7 PE=2 SV=1	4.30464	2	2	2	1	604	68.9	7.56	104.9	96.1	83	108.2	95.1	112.6	94.6667	105.3	1.11232	0.26934
Q15814	Tubulin-specific chaperone C OS=Homo sapiens OX=9606 GN=TBCC PE=1 SV=2	7.22543	3	3	3	1	346	39.2	5.71	98.1	93.5	92.4	107.4	99.5	109	94.6667	105.3	1.11232	0.0472622
Q96JE9	Microtubule-associated protein 6 OS=Homo sapiens OX=9606 GN=MAP6 PE=1 SV=2	1.10701	1	1	1	1	813	86.5	9.16	85.4	100.2	98.4	104.6	105.1	106.2	94.6667	105.3	1.11232	0.148789
Q07352	mRNA decay activator protein ZFP36L1 OS=Homo sapiens OX=9606 GN=ZFP36L1 PE=1 SV=1	21.0059	7	7	6	1	338	36.3	7.96	90.1	99	94.9	105.4	104.9	105.6	94.6667	105.3	1.11232	0.0529555
P55283	Cadherin-4 OS=Homo sapiens OX=9606 GN=CDH4 PE=2 SV=2	9.27948	6	7	5	1	916	100.2	4.82	94.4	87.4	102.2	109.8	101.6	104.5	94.6667	105.3	1.11232	0.11435
Q9NSG2	Uncharacterized protein C1orf112 OS=Homo sapiens OX=9606 GN=C1orf112 PE=1 SV=1	1.28957	1	1	1	1	853	96.5	6	95.1	94.7	94.2	103.2	111.6	101.1	94.6667	105.3	1.11232	0.0792627
Q9Y6M4	Casein kinase I isoform gamma-3 OS=Homo sapiens OX=9606 GN=CSNK1G3 PE=1 SV=2	18.7919	7	9	2	1	447	51.4	9.22	91.2	99.7	93.1	105.7	111.1	99.1	94.6667	105.3	1.11232	0.0749357
Q684P5	Rap1 GTPase-activating protein 2 OS=Homo sapiens OX=9606 GN=RAP1GAP2 PE=1 SV=2	5.06849	4	4	3	1	730	80	6.67	105.9	99.6	78.6	110.9	97.2	107.9	94.7	105.333	1.11228	0.334441
Q9Y5Y2	Cytosolic Fe-S cluster assembly factor NUBP2 OS=Homo sapiens OX=9606 GN=NUBP2 PE=1 SV=1	5.90406	2	2	2	1	271	28.8	5.83	103.6	82	98.5	101.1	110.1	104.8	94.7	105.333	1.11228	0.239597
O94817	Ubiquitin-like protein ATG12 OS=Homo sapiens OX=9606 GN=ATG12 PE=1 SV=1	6.42857	1	1	1	1	140	15.1	5.1	80.9	105.5	97.7	108.7	99.5	107.7	94.7	105.3	1.11193	0.28002
Q02388	Collagen alpha-1(VII) chain OS=Homo sapiens OX=9606 GN=COL7A1 PE=1 SV=2	4.95924	12	14	12	1	2944	295	6.27	93.1	95.4	95.6	107.3	102	106.6	94.7	105.3	1.11193	0.0116768
Q9H6F5	Coiled-coil domain-containing protein 86 OS=Homo sapiens OX=9606 GN=CCDC86 PE=1 SV=1	50	14	18	14	1	360	40.2	10.33	94.4	95.5	94.2	107.9	101.8	106.2	94.7	105.3	1.11193	0.0237132
Q9UKV3	Apoptotic chromatin condensation inducer in the nucleus OS=Homo sapiens OX=9606 GN=ACIN1 PE=1 SV=2	31.2453	40	64	39	1	1341	151.8	6.43	97.7	94.1	92.3	107.8	102.9	105.2	94.7	105.3	1.11193	0.00783572
Q8N128	Protein FAM177A1 OS=Homo sapiens OX=9606 GN=FAM177A1 PE=1 SV=1	16.9014	2	2	2	1	213	23.7	4.45	88.4	100.5	95.2	102.5	110	103.4	94.7	105.3	1.11193	0.0748569
Q9NWW5	Ceroid-lipofuscinosis neuronal protein 6 OS=Homo sapiens OX=9606 GN=CLN6 PE=1 SV=1	10.2894	2	4	2	1	311	35.9	8.87	85.4	97.9	100.8	113.5	105.3	97.1	94.7	105.3	1.11193	0.18819
Q96LZ7	Regulator of microtubule dynamics protein 2 OS=Homo sapiens OX=9606 GN=RMDN2 PE=1 SV=2	7.07317	3	4	3	1	410	47.4	6.54	105	85	94.1	105.9	102	107.9	94.7	105.267	1.11158	0.202717
Q4KMQ1	Taperin OS=Homo sapiens OX=9606 GN=TPRN PE=1 SV=2	1.82841	1	1	1	1	711	75.5	7.25	99	102.9	82.3	92.2	94	129.7	94.7333	105.3	1.11154	0.498128
Q9BVL4	Selenoprotein O OS=Homo sapiens OX=9606 GN=SELENOO PE=1 SV=3	10.3139	4	4	4	1	669	73.4	5.97	90.8	93.9	99.5	97.5	106.9	111.5	94.7333	105.3	1.11154	0.10815
P35080	Profilin-2 OS=Homo sapiens OX=9606 GN=PFN2 PE=1 SV=3	28.5714	4	15	4	1	140	15	6.99	94.7	94.2	95.3	100.1	109	106.8	94.7333	105.3	1.11154	0.056703
Q7Z7F0	KH homology domain-containing protein 4 OS=Homo sapiens OX=9606 GN=KHDC4 PE=1 SV=1	14.4951	8	9	8	1	614	64.8	8.73	90	97.6	96.6	106.5	103.1	106.3	94.7333	105.3	1.11154	0.0310172
Q92743	Serine protease HTRA1 OS=Homo sapiens OX=9606 GN=HTRA1 PE=1 SV=1	10.8333	5	5	5	1	480	51.3	7.83	105.5	80.7	98	104.2	108.2	103.5	94.7333	105.3	1.11154	0.285051
Q8TEB9	Rhomboid-related protein 4 OS=Homo sapiens OX=9606 GN=RHBDD1 PE=1 SV=1	8.25397	2	2	2	1	315	35.8	8.24	102.5	96.7	85	108.5	117.2	90.2	94.7333	105.3	1.11154	0.336902
O00748	Cocaine esterase OS=Homo sapiens OX=9606 GN=CES2 PE=1 SV=1	3.57782	2	2	2	1	559	61.8	6.1	93.8	106.8	83.6	117.3	89.2	109.3	94.7333	105.267	1.11119	0.383881
Q96EV8	Dysbindin OS=Homo sapiens OX=9606 GN=DTNBP1 PE=1 SV=1	10.8262	4	4	4	1	351	39.5	4.67	90.7	96.3	97.2	105	103.3	107.5	94.7333	105.267	1.11119	0.0176081
Q9Y255	PRELI domain-containing protein 1, mitochondrial OS=Homo sapiens OX=9606 GN=PRELID1 PE=1 SV=1	11.4155	3	3	3	1	219	25.2	9.54	82.1	102.5	99.6	94.7	113.7	107.4	94.7333	105.267	1.11119	0.282855
Q9H0L4	Cleavage stimulation factor subunit 2 tau variant OS=Homo sapiens OX=9606 GN=CSTF2T PE=1 SV=1	29.0584	14	20	8	1	616	64.4	7.25	90.9	97	96.3	106.7	102.2	106.9	94.7333	105.267	1.11119	0.0143186
P28062	Proteasome subunit beta type-8 OS=Homo sapiens OX=9606 GN=PSMB8 PE=1 SV=3	21.0145	5	5	5	1	276	30.3	7.43	81.9	94.8	107.5	97.2	114.4	104.2	94.7333	105.267	1.11119	0.311379
P23743	Diacylglycerol kinase alpha OS=Homo sapiens OX=9606 GN=DGKA PE=1 SV=3	21.6327	14	17	14	1	735	82.6	6.73	94.6	92.9	96.7	106.5	102.2	107.1	94.7333	105.267	1.11119	0.00687699
Q9HCS7	Pre-mRNA-splicing factor SYF1 OS=Homo sapiens OX=9606 GN=XAB2 PE=1 SV=2	17.6608	14	20	14	1	855	99.9	6.23	99.3	92.6	92.3	106.4	105.3	104.1	94.7333	105.267	1.11119	0.0354492
Q9UMN6	Histone-lysine N-methyltransferase 2B OS=Homo sapiens OX=9606 GN=KMT2B PE=1 SV=1	7.69797	14	14	13	1	2715	293.3	8.22	100.4	92.4	91.4	112.2	102.1	101.5	94.7333	105.267	1.11119	0.0813471
A6NED2	RCC1 domain-containing protein 1 OS=Homo sapiens OX=9606 GN=RCCD1 PE=1 SV=1	14.0957	4	5	4	1	376	40.1	5.27	89.2	102.6	92.4	102.3	109.1	104.4	94.7333	105.267	1.11119	0.103763
Q9H765	Ankyrin repeat and SOCS box protein 8 OS=Homo sapiens OX=9606 GN=ASB8 PE=2 SV=1	4.16667	1	1	1	1	288	31.6	5.83	94.3	98.1	91.8	103.5	103.9	108.3	94.7333	105.233	1.11084	0.0125749
Q9NVZ3	Adaptin ear-binding coat-associated protein 2 OS=Homo sapiens OX=9606 GN=NECAP2 PE=1 SV=1	28.5171	7	14	7	1	263	28.3	8.38	93.6	90.1	100.6	104.8	104	107	94.7667	105.267	1.1108	0.0667171
O95989	Diphosphoinositol polyphosphate phosphohydrolase 1 OS=Homo sapiens OX=9606 GN=NUDT3 PE=1 SV=1	34.8837	5	6	4	1	172	19.5	6.34	95.9	95.4	93	105.8	111.3	98.7	94.7667	105.267	1.1108	0.0948777
Q9Y6R1	Electrogenic sodium bicarbonate cotransporter 1 OS=Homo sapiens OX=9606 GN=SLC4A4 PE=1 SV=1	2.22428	2	2	2	1	1079	121.4	6.8	92.3	97.3	94.7	106.3	111.1	98.4	94.7667	105.267	1.1108	0.0902736
A5D8V6	Vacuolar protein sorting-associated protein 37C OS=Homo sapiens OX=9606 GN=VPS37C PE=1 SV=2	3.09859	1	2	1	1	355	38.6	5.21	92.1	94.6	97.6	93.6	108.4	113.7	94.7667	105.233	1.11045	0.219091
Q6P4F7	Rho GTPase-activating protein 11A OS=Homo sapiens OX=9606 GN=ARHGAP11A PE=1 SV=2	0.879765	1	1	1	1	1023	113.8	9.07	91.3	96.8	96.2	101	110.8	103.9	94.7667	105.233	1.11045	0.0478916
Q8WV92	MIT domain-containing protein 1 OS=Homo sapiens OX=9606 GN=MITD1 PE=1 SV=1	9.23695	2	3	2	1	249	29.3	8	94.9	89.9	99.5	101.6	103	111.1	94.7667	105.233	1.11045	0.06156
O94907	Dickkopf-related protein 1 OS=Homo sapiens OX=9606 GN=DKK1 PE=1 SV=1	17.2932	4	5	4	1	266	28.7	8.4	94.1	90	100.2	107.1	100.3	108.3	94.7667	105.233	1.11045	0.0555918
Q96BH1	E3 ubiquitin-protein ligase RNF25 OS=Homo sapiens OX=9606 GN=RNF25 PE=1 SV=1	19.8257	8	9	8	1	459	51.2	6.54	89.9	97.5	96.9	105.9	105.3	104.5	94.7667	105.233	1.11045	0.0468813
P17036	Zinc finger protein 3 OS=Homo sapiens OX=9606 GN=ZNF3 PE=1 SV=3	19.7309	4	4	3	1	446	50.9	7.52	101.5	92.3	90.5	95.7	105.1	114.8	94.7667	105.2	1.11009	0.196743
Q8N5S9	Calcium/calmodulin-dependent protein kinase kinase 1 OS=Homo sapiens OX=9606 GN=CAMKK1 PE=1 SV=2	8.31683	4	4	4	1	505	55.7	5.78	96.8	90	97.5	105.9	99	110.7	94.7667	105.2	1.11009	0.07297
Q16875	6-phosphofructo-2-kinase/fructose-2,6-bisphosphatase 3 OS=Homo sapiens OX=9606 GN=PFKFB3 PE=1 SV=1	35.1923	17	25	16	1	520	59.6	8.21	95.1	93.4	95.8	104.5	106.1	105	94.7667	105.2	1.11009	0.000564299
Q6ZPD9	Probable C-mannosyltransferase DPY19L3 OS=Homo sapiens OX=9606 GN=DPY19L3 PE=2 SV=1	5.86592	4	5	4	1	716	83.1	8.72	91.1	94.1	99.2	105.3	104.3	106.1	94.8	105.233	1.11006	0.0421825
Q9NVI7	ATPase family AAA domain-containing protein 3A OS=Homo sapiens OX=9606 GN=ATAD3A PE=1 SV=2	24.4479	15	26	15	1	634	71.3	8.98	96.7	91.5	96.2	108.7	101.3	105.7	94.8	105.233	1.11006	0.0206465
Q13753	Laminin subunit gamma-2 OS=Homo sapiens OX=9606 GN=LAMC2 PE=1 SV=2	2.2632	2	2	2	1	1193	130.9	6.19	76.7	106.8	100.9	103.8	107.3	104.6	94.8	105.233	1.11006	0.374699
Q86U06	Probable RNA-binding protein 23 OS=Homo sapiens OX=9606 GN=RBM23 PE=1 SV=1	2.2779	1	1	1	1	439	48.7	9.85	95.1	90.3	99	106.1	105.3	104.3	94.8	105.233	1.11006	0.0483803
P98153	Integral membrane protein DGCR2/IDD OS=Homo sapiens OX=9606 GN=DGCR2 PE=1 SV=1	1.45455	1	1	1	1	550	60.8	5.3	91.9	90.6	101.9	102.2	104	109.4	94.8	105.2	1.1097	0.0808234
Q8IUZ5	5-phosphohydroxy-L-lysine phospho-lyase OS=Homo sapiens OX=9606 GN=PHYKPL PE=1 SV=1	5.11111	2	2	2	1	450	49.7	6.76	99.3	91.8	93.3	106.3	100.8	108.5	94.8	105.2	1.1097	0.0325725
Q96H96	4-hydroxybenzoate polyprenyltransferase, mitochondrial OS=Homo sapiens OX=9606 GN=COQ2 PE=1 SV=1	2.15633	1	1	1	1	371	40.5	9.13	96.4	98.5	89.5	101.5	105.8	108.3	94.8	105.2	1.1097	0.0412042
Q8N5C7	DTW domain-containing protein 1 OS=Homo sapiens OX=9606 GN=DTWD1 PE=1 SV=1	14.8026	5	6	5	1	304	35.2	8.38	94.4	96.5	93.5	105.4	102.2	108	94.8	105.2	1.1097	0.0115381
Q8IXM2	Chromatin complexes subunit BAP18 OS=Homo sapiens OX=9606 GN=BAP18 PE=1 SV=1	43.0233	4	6	4	1	172	17.9	7.33	92.1	87.9	104.4	105	103.7	106.9	94.8	105.2	1.1097	0.16654
O95865	N(G),N(G)-dimethylarginine dimethylaminohydrolase 2 OS=Homo sapiens OX=9606 GN=DDAH2 PE=1 SV=1	40.3509	10	17	10	1	285	29.6	6.01	95.1	96	93.3	105.2	104.1	106.3	94.8	105.2	1.1097	0.000651731
P52298	Nuclear cap-binding protein subunit 2 OS=Homo sapiens OX=9606 GN=NCBP2 PE=1 SV=1	21.7949	4	7	4	1	156	18	8.21	103.8	92.2	88.4	101.9	108.2	105.5	94.8	105.2	1.1097	0.141492
Q5VTE6	Protein angel homolog 2 OS=Homo sapiens OX=9606 GN=ANGEL2 PE=2 SV=1	11.9485	6	6	6	1	544	62.3	7.81	101.9	90.9	91.6	105.8	103	106.7	94.8	105.167	1.10935	0.0891079
Q9Y4E1	WASH complex subunit 2C OS=Homo sapiens OX=9606 GN=WASHC2C PE=1 SV=4	25.9091	29	42	4	1	1320	144.8	4.79	92	94.9	97.6	103.9	105.8	105.9	94.8333	105.2	1.10931	0.0136312
P42773	Cyclin-dependent kinase 4 inhibitor C OS=Homo sapiens OX=9606 GN=CDKN2C PE=1 SV=1	11.9048	2	2	2	1	168	18.1	6.52	82.8	101.7	99.9	105.2	97.4	112.8	94.8	105.133	1.109	0.245352
Q70EL1	Inactive ubiquitin carboxyl-terminal hydrolase 54 OS=Homo sapiens OX=9606 GN=USP54 PE=1 SV=4	3.91924	6	6	6	1	1684	187.3	7.28	96.2	96.1	92.2	100.5	102	113	94.8333	105.167	1.10896	0.108052
O76081	Regulator of G-protein signaling 20 OS=Homo sapiens OX=9606 GN=RGS20 PE=1 SV=4	2.31959	1	1	1	1	388	43.7	6.92	101.9	86.1	96.5	101.2	101.3	113	94.8333	105.167	1.10896	0.165869
Q9H7C9	Mth938 domain-containing protein OS=Homo sapiens OX=9606 GN=AAMDC PE=1 SV=1	57.377	7	7	7	1	122	13.3	8.46	93.5	88.7	102.3	98.5	106.7	110.3	94.8333	105.167	1.10896	0.124012
Q96DT6	Cysteine protease ATG4C OS=Homo sapiens OX=9606 GN=ATG4C PE=1 SV=1	13.9738	5	5	5	1	458	52.5	5.97	106.1	92.6	85.8	106.5	101.2	107.8	94.8333	105.167	1.10896	0.219197
Q9BZY9	E3 ubiquitin-protein ligase TRIM31 OS=Homo sapiens OX=9606 GN=TRIM31 PE=1 SV=2	2.11765	1	1	1	1	425	48.2	7.61	101	94.1	89.4	106.4	103.9	105.2	94.8333	105.167	1.10896	0.0858496
Q99590	Protein SCAF11 OS=Homo sapiens OX=9606 GN=SCAF11 PE=1 SV=2	19.8223	25	37	25	1	1463	164.6	8.41	97.9	92.2	94.4	103.8	107.4	104.3	94.8333	105.167	1.10896	0.00946104
Q9ULU4	Protein kinase C-binding protein 1 OS=Homo sapiens OX=9606 GN=ZMYND8 PE=1 SV=2	20.2361	21	25	21	1	1186	131.6	7.2	97.3	92.6	94.6	109	104.3	102.2	94.8333	105.167	1.10896	0.0171964
Q9HA65	TBC1 domain family member 17 OS=Homo sapiens OX=9606 GN=TBC1D17 PE=1 SV=2	11.4198	8	10	8	1	648	72.7	5.19	93.9	95.2	95.4	104.6	99.1	111.7	94.8333	105.133	1.10861	0.103501
Q9BX68	Histidine triad nucleotide-binding protein 2, mitochondrial OS=Homo sapiens OX=9606 GN=HINT2 PE=1 SV=1	27.6074	4	8	4	1	163	17.2	9.16	95.2	91.4	97.9	106.4	99.6	109.4	94.8333	105.133	1.10861	0.0494571
Q9NWU2	Glucose-induced degradation protein 8 homolog OS=Homo sapiens OX=9606 GN=GID8 PE=1 SV=1	14.0351	3	3	3	1	228	26.7	4.97	91.5	99.1	93.9	101.3	111.9	102.2	94.8333	105.133	1.10861	0.0740161
Q99457	Nucleosome assembly protein 1-like 3 OS=Homo sapiens OX=9606 GN=NAP1L3 PE=2 SV=2	1.3834	1	1	1	1	506	57.6	5.08	88.8	102.6	93.2	108.9	105.7	100.8	94.8667	105.133	1.10822	0.111248
Q16512	Serine/threonine-protein kinase N1 OS=Homo sapiens OX=9606 GN=PKN1 PE=1 SV=2	12.1019	9	12	9	1	942	103.9	6.37	97.7	93.7	93.2	103.9	102.7	108.8	94.8667	105.133	1.10822	0.0138344
O75934	Pre-mRNA-splicing factor SPF27 OS=Homo sapiens OX=9606 GN=BCAS2 PE=1 SV=1	32	7	13	7	1	225	26.1	5.66	94.7	89.1	100.8	102.9	110.2	102.3	94.8667	105.133	1.10822	0.0769731
Q9Y5J9	Mitochondrial import inner membrane translocase subunit Tim8 B OS=Homo sapiens OX=9606 GN=TIMM8B PE=1 SV=1	44.5783	4	8	4	1	83	9.3	5.12	95.8	92.4	96.4	101.6	103.8	110	94.8667	105.133	1.10822	0.0367931
Q2KHM9	Protein moonraker OS=Homo sapiens OX=9606 GN=KIAA0753 PE=1 SV=3	10.7549	9	11	9	1	967	109.3	7.68	99	93.4	92.2	107.7	100.5	107.2	94.8667	105.133	1.10822	0.0308789
O60220	Mitochondrial import inner membrane translocase subunit Tim8 A OS=Homo sapiens OX=9606 GN=TIMM8A PE=1 SV=1	42.268	4	6	4	1	97	11	5.16	95.6	89.4	99.6	103.9	104.4	107.1	94.8667	105.133	1.10822	0.0621092
Q13888	General transcription factor IIH subunit 2 OS=Homo sapiens OX=9606 GN=GTF2H2 PE=1 SV=1	17.9747	8	9	8	1	395	44.4	6.76	100.8	92.7	91.1	106.3	102.6	106.5	94.8667	105.133	1.10822	0.0593817
Q96HP4	Oxidoreductase NAD-binding domain-containing protein 1 OS=Homo sapiens OX=9606 GN=OXNAD1 PE=1 SV=1	8.65385	3	4	3	1	312	34.8	8.37	99	94.6	91	105.6	103.7	106.1	94.8667	105.133	1.10822	0.0372311
Q8IU81	Interferon regulatory factor 2-binding protein 1 OS=Homo sapiens OX=9606 GN=IRF2BP1 PE=1 SV=1	31.6781	15	21	15	1	584	61.6	8.18	91.4	101.1	92.1	104	107.5	103.9	94.8667	105.133	1.10822	0.0668171
Q9Y4W2	Ribosomal biogenesis protein LAS1L OS=Homo sapiens OX=9606 GN=LAS1L PE=1 SV=2	20.7084	15	24	15	1	734	83	4.73	96.4	90.1	98.1	106.4	107.8	101.2	94.8667	105.133	1.10822	0.032898
Q6ZYL4	General transcription factor IIH subunit 5 OS=Homo sapiens OX=9606 GN=GTF2H5 PE=1 SV=1	15.493	1	2	1	1	71	8	4.65	95.1	98.1	91.4	102.3	112.3	100.8	94.8667	105.133	1.10822	0.0854661
Q9NSB8	Homer protein homolog 2 OS=Homo sapiens OX=9606 GN=HOMER2 PE=1 SV=1	8.19209	3	3	2	1	354	40.6	6.38	95.8	89	99.8	107	91.9	116.4	94.8667	105.1	1.10787	0.288305
Q9BXF6	Rab11 family-interacting protein 5 OS=Homo sapiens OX=9606 GN=RAB11FIP5 PE=1 SV=1	27.5651	13	19	13	1	653	70.4	9.23	95.5	97.5	91.6	104.8	101.5	109	94.8667	105.1	1.10787	0.0229555
Q9BRD0	BUD13 homolog OS=Homo sapiens OX=9606 GN=BUD13 PE=1 SV=1	15.9935	9	10	9	1	619	70.5	9.86	96.1	91.5	97	105.9	103.7	105.7	94.8667	105.1	1.10787	0.0156973
Q96FF9	Sororin OS=Homo sapiens OX=9606 GN=CDCA5 PE=1 SV=1	5.55556	1	1	1	1	252	27.6	9.61	91.4	84.2	109.1	97.2	100.6	117.6	94.9	105.133	1.10783	0.353348
Q6NTE8	MRN complex-interacting protein OS=Homo sapiens OX=9606 GN=MRNIP PE=1 SV=2	2.91545	1	1	1	1	343	37.7	8.66	90.9	100.6	93.2	103.9	99.9	111.5	94.9	105.1	1.10748	0.0869289
O00459	Phosphatidylinositol 3-kinase regulatory subunit beta OS=Homo sapiens OX=9606 GN=PIK3R2 PE=1 SV=2	9.34066	7	9	4	1	728	81.5	6.43	94.3	96.5	93.9	114.1	98	103.2	94.9	105.1	1.10748	0.161126
Q6P2P2	Protein arginine N-methyltransferase 9 OS=Homo sapiens OX=9606 GN=PRMT9 PE=1 SV=1	8.87574	8	10	8	1	845	94.4	5.25	95.3	97	92.4	107.7	104.7	102.9	94.9	105.1	1.10748	0.00629349
P51790	H(+)/Cl(-) exchange transporter 3 OS=Homo sapiens OX=9606 GN=CLCN3 PE=1 SV=2	3.91198	3	3	1	1	818	90.9	6.28	100.3	104	80.4	101.8	113.8	99.7	94.9	105.1	1.10748	0.311833
Q9H977	WD repeat-containing protein 54 OS=Homo sapiens OX=9606 GN=WDR54 PE=1 SV=1	2.99401	1	1	1	1	334	35.9	6.2	90.7	92.1	101.9	107.1	101.3	106.9	94.9	105.1	1.10748	0.0821094
L0R6Q1	SLC35A4 upstream open reading frame protein OS=Homo sapiens OX=9606 GN=SLC35A4 PE=3 SV=1	7.76699	1	2	1	1	103	11.1	8.1	98	95.3	91.4	106.8	105.1	103.4	94.9	105.1	1.10748	0.0180602
P49790	Nuclear pore complex protein Nup153 OS=Homo sapiens OX=9606 GN=NUP153 PE=1 SV=2	29.1525	35	52	35	1	1475	153.8	8.73	98.5	93.7	92.5	106.5	105.8	102.9	94.9	105.067	1.10713	0.0144103
Q6ZTN6	Ankyrin repeat domain-containing protein 13D OS=Homo sapiens OX=9606 GN=ANKRD13D PE=1 SV=2	4.44015	2	2	2	1	518	58.4	5.38	85.5	73.2	126	106.5	98.7	110	94.9	105.067	1.10713	0.591853
O75909	Cyclin-K OS=Homo sapiens OX=9606 GN=CCNK PE=1 SV=2	12.931	6	9	6	1	580	64.2	8.41	96.1	93.3	95.3	103.5	107.4	104.3	94.9	105.067	1.10713	0.00327356
P54252	Ataxin-3 OS=Homo sapiens OX=9606 GN=ATXN3 PE=1 SV=5	25.2078	8	14	8	1	361	41.2	4.78	92.8	95.5	96.4	103.9	97.3	114	94.9	105.067	1.10713	0.166101
Q9BW85	YJU2 splicing factor homolog OS=Homo sapiens OX=9606 GN=YJU2 PE=1 SV=1	23.5294	7	14	6	1	323	37.1	5.92	87.1	96.3	101.4	108.2	103.9	103.1	94.9333	105.067	1.10674	0.123495
Q15526	Surfeit locus protein 1 OS=Homo sapiens OX=9606 GN=SURF1 PE=1 SV=1	14	5	6	5	1	300	33.3	9.6	91.4	99.3	94.1	104.8	108	102.4	94.9333	105.067	1.10674	0.027864
O14972	Down syndrome critical region protein 3 OS=Homo sapiens OX=9606 GN=DSCR3 PE=2 SV=1	9.76431	2	4	2	1	297	33	7.68	94.7	93.3	96.8	95.2	109.3	110.7	94.9333	105.067	1.10674	0.172781
Q7Z401	C-myc promoter-binding protein OS=Homo sapiens OX=9606 GN=DENND4A PE=1 SV=2	3.43532	7	9	6	1	1863	209.1	7.31	97.6	98.9	88.3	103.8	102.6	108.8	94.9333	105.067	1.10674	0.0733363
Q96RS0	Trimethylguanosine synthase OS=Homo sapiens OX=9606 GN=TGS1 PE=1 SV=3	14.1852	8	10	8	1	853	96.6	4.94	97.4	94	93.4	98.7	109.2	107.3	94.9333	105.067	1.10674	0.0734401
Q9BQD7	Protein N-lysine methyltransferase FAM173A OS=Homo sapiens OX=9606 GN=FAM173A PE=2 SV=1	19.5745	4	6	4	1	235	25.1	9.32	96.4	88.5	99.9	104.2	104.2	106.8	94.9333	105.067	1.10674	0.0869598
Q9BRS8	La-related protein 6 OS=Homo sapiens OX=9606 GN=LARP6 PE=1 SV=1	9.5723	4	4	4	1	491	54.7	8.25	93	94.9	96.9	105.7	106.7	102.8	94.9333	105.067	1.10674	0.00337352
Q8IVQ6	Palmitoyltransferase ZDHHC21 OS=Homo sapiens OX=9606 GN=ZDHHC21 PE=2 SV=1	3.39623	1	2	1	1	265	31.4	8.44	85.4	87	112.4	117.7	99.8	97.7	94.9333	105.067	1.10674	0.406159
P0C7P0	CDGSH iron-sulfur domain-containing protein 3, mitochondrial OS=Homo sapiens OX=9606 GN=CISD3 PE=1 SV=1	31.4961	4	5	4	1	127	14.2	10.55	88.3	104.4	92.1	103.4	103	108.7	94.9333	105.033	1.10639	0.162657
Q96LW7	Caspase recruitment domain-containing protein 19 OS=Homo sapiens OX=9606 GN=CARD19 PE=1 SV=1	10.9649	2	2	2	1	228	25.6	9.2	101.9	97.3	85.6	113.1	95.7	106.3	94.9333	105.033	1.10639	0.223324
Q5EBL8	PDZ domain-containing protein 11 OS=Homo sapiens OX=9606 GN=PDZD11 PE=1 SV=2	23.5714	3	4	3	1	140	16.1	7.21	95.8	97.6	91.5	101.7	105.1	108.4	94.9667	105.067	1.10635	0.0190423
Q9P2D1	Chromodomain-helicase-DNA-binding protein 7 OS=Homo sapiens OX=9606 GN=CHD7 PE=1 SV=3	4.1041	12	13	6	1	2997	335.7	6.34	101.9	93.3	89.7	112.2	97	106	94.9667	105.067	1.10635	0.154217
Q14573	Inositol 1,4,5-trisphosphate receptor type 3 OS=Homo sapiens OX=9606 GN=ITPR3 PE=1 SV=2	15.6496	44	54	38	1	2671	303.9	6.48	100	91.6	93.3	106.5	104.7	104	94.9667	105.067	1.10635	0.0494331
Q14643	Inositol 1,4,5-trisphosphate receptor type 1 OS=Homo sapiens OX=9606 GN=ITPR1 PE=1 SV=3	7.03408	18	20	11	1	2758	313.7	6.04	94.4	95.2	95.3	113.9	98.9	102.4	94.9667	105.067	1.10635	0.155072
P48431	Transcription factor SOX-2 OS=Homo sapiens OX=9606 GN=SOX2 PE=1 SV=1	2.2082	1	1	1	1	317	34.3	9.74	90.5	75.7	118.7	98.5	101.6	115	94.9667	105.033	1.106	0.519441
Q70CQ3	Ubiquitin carboxyl-terminal hydrolase 30 OS=Homo sapiens OX=9606 GN=USP30 PE=1 SV=1	5.22244	3	3	3	1	517	58.5	8.27	101.2	90.7	93	110	93.1	112	94.9667	105.033	1.106	0.233402
O15040	Tectonin beta-propeller repeat-containing protein 2 OS=Homo sapiens OX=9606 GN=TECPR2 PE=1 SV=4	1.63005	2	2	2	1	1411	153.8	5.55	94.3	93.2	97.4	109.2	96.1	109.8	94.9667	105.033	1.106	0.144928
Q03468	DNA excision repair protein ERCC-6 OS=Homo sapiens OX=9606 GN=ERCC6 PE=1 SV=1	4.28667	5	6	5	1	1493	168.3	8.09	95.1	93.3	96.5	102.7	105.5	106.9	94.9667	105.033	1.106	0.00369515
Q9Y2R5	28S ribosomal protein S17, mitochondrial OS=Homo sapiens OX=9606 GN=MRPS17 PE=1 SV=1	15.3846	2	3	2	1	130	14.5	9.85	96.4	87.9	100.6	103.4	107.4	104.3	94.9667	105.033	1.106	0.103071
Q9H2D6	TRIO and F-actin-binding protein OS=Homo sapiens OX=9606 GN=TRIOBP PE=1 SV=3	9.21776	20	26	19	1	2365	261.2	8.48	91.7	94.1	99.1	104.4	106.6	104.1	94.9667	105.033	1.106	0.0320569
Q01201	Transcription factor RelB OS=Homo sapiens OX=9606 GN=RELB PE=1 SV=2	8.29016	5	6	5	1	579	62.1	6.24	94.2	105.2	85.5	106.2	104.9	104	94.9667	105.033	1.106	0.218239
Q5T3F8	CSC1-like protein 2 OS=Homo sapiens OX=9606 GN=TMEM63B PE=1 SV=1	4.92788	4	5	4	1	832	94.9	7.4	94.4	94.5	96	111	100.1	104	94.9667	105.033	1.106	0.0837589
Q8N8A2	Serine/threonine-protein phosphatase 6 regulatory ankyrin repeat subunit B OS=Homo sapiens OX=9606 GN=ANKRD44 PE=1 SV=3	4.43102	4	4	3	1	993	107.5	6.3	106.7	92.2	86	100.8	106.1	108.2	94.9667	105.033	1.106	0.237281
Q6IQ20	N-acyl-phosphatidylethanolamine-hydrolyzing phospholipase D OS=Homo sapiens OX=9606 GN=NAPEPLD PE=1 SV=2	7.12468	3	4	3	1	393	45.6	6.06	92.8	86.2	105.9	101.3	97.8	115.9	94.9667	105	1.10565	0.278953
Q15678	Tyrosine-protein phosphatase non-receptor type 14 OS=Homo sapiens OX=9606 GN=PTPN14 PE=1 SV=2	7.91912	8	9	7	1	1187	135.2	8.31	96.9	92.8	95.2	100.3	105.4	109.3	94.9667	105	1.10565	0.0439269
Q8NEY8	Periphilin-1 OS=Homo sapiens OX=9606 GN=PPHLN1 PE=1 SV=2	11.1354	5	6	5	1	458	52.7	9.11	96.3	93.8	94.8	101.4	104.9	108.7	94.9667	105	1.10565	0.0306629
Q9NYY8	FAST kinase domain-containing protein 2, mitochondrial OS=Homo sapiens OX=9606 GN=FASTKD2 PE=1 SV=1	12.5352	8	16	8	1	710	81.4	8.05	99.1	92.8	93	102.4	104.4	108.2	94.9667	105	1.10565	0.0213396
P62857	40S ribosomal protein S28 OS=Homo sapiens OX=9606 GN=RPS28 PE=1 SV=1	46.3768	3	35	3	1	69	7.8	10.7	74.9	111.9	98.2	95.6	103	116.5	95	105.033	1.10561	0.475258
Q2M2Z5	Centrosomal protein kizuna OS=Homo sapiens OX=9606 GN=KIZ PE=1 SV=2	4.75483	3	3	3	1	673	75.1	5.62	85.6	95.4	104	97	106.2	111.9	95	105.033	1.10561	0.220282
O75954	Tetraspanin-9 OS=Homo sapiens OX=9606 GN=TSPAN9 PE=1 SV=1	10.8787	2	2	2	1	239	26.8	7.68	95.1	95.3	94.6	108.8	99.7	106.6	95	105.033	1.10561	0.0664
P49716	CCAAT/enhancer-binding protein delta OS=Homo sapiens OX=9606 GN=CEBPD PE=1 SV=2	9.66543	3	3	3	1	269	28.4	8.28	93	93.2	98.8	104.5	104.5	106.1	95	105.033	1.10561	0.0268585
Q6PJT7	Zinc finger CCCH domain-containing protein 14 OS=Homo sapiens OX=9606 GN=ZC3H14 PE=1 SV=1	29.3478	18	22	18	1	736	82.8	7.31	97.3	87.7	100	103.9	106.5	104.7	95	105.033	1.10561	0.10949
Q9NY26	Zinc transporter ZIP1 OS=Homo sapiens OX=9606 GN=SLC39A1 PE=1 SV=1	9.5679	3	5	3	1	324	34.2	5.92	91.7	88.8	104.5	102.5	111.3	101.3	95	105.033	1.10561	0.168034
Q2TB90	Putative hexokinase HKDC1 OS=Homo sapiens OX=9606 GN=HKDC1 PE=1 SV=3	22.9008	22	34	18	1	917	102.5	7.12	83.3	89.5	112.2	85.5	132.9	96.7	95	105.033	1.10561	0.588347
Q96S97	Myeloid-associated differentiation marker OS=Homo sapiens OX=9606 GN=MYADM PE=1 SV=2	13.6646	3	6	3	1	322	35.3	8.15	127.8	101.3	79.2	117	102	121.8	102.767	113.6	1.10542	0.534212
O75145	Liprin-alpha-3 OS=Homo sapiens OX=9606 GN=PPFIA3 PE=1 SV=3	4.60637	6	8	2	1	1194	133.4	5.68	102.9	94.4	87.7	105.9	88.1	121	95	105	1.10526	0.414306
Q8TES7	Fas-binding factor 1 OS=Homo sapiens OX=9606 GN=FBF1 PE=1 SV=2	1.50044	2	2	2	1	1133	125.4	7.08	90.3	85.1	109.6	110.8	94.3	109.9	95	105	1.10526	0.342872
O94986	Centrosomal protein of 152 kDa OS=Homo sapiens OX=9606 GN=CEP152 PE=1 SV=4	0.584795	1	1	1	1	1710	195.5	5.6	100.2	99.8	85	97.7	109.4	107.9	95	105	1.10526	0.188721
Q04724	Transducin-like enhancer protein 1 OS=Homo sapiens OX=9606 GN=TLE1 PE=1 SV=2	20.6494	13	19	5	1	770	83.1	7.24	96.4	92.9	95.7	104.7	103.2	107.1	95	105	1.10526	0.0030802
Q6ZV89	SH2 domain-containing protein 5 OS=Homo sapiens OX=9606 GN=SH2D5 PE=1 SV=2	6.14657	1	1	1	1	423	46.8	8.51	89.8	104.7	90.5	107.3	102.7	105	95	105	1.10526	0.168503
Q01664	Transcription factor AP-4 OS=Homo sapiens OX=9606 GN=TFAP4 PE=1 SV=2	5.02959	2	2	2	1	338	38.7	5.87	83.5	93.5	108	89.1	123.7	102.2	95	105	1.10526	0.467986
Q9H2X8	Interferon alpha-inducible protein 27-like protein 2 OS=Homo sapiens OX=9606 GN=IFI27L2 PE=2 SV=1	10.7692	1	1	1	1	130	12.4	5.34	91.4	100.8	92.8	100	113.7	101.3	95	105	1.10526	0.140112
Q5JVF3	PCI domain-containing protein 2 OS=Homo sapiens OX=9606 GN=PCID2 PE=1 SV=2	24.5614	10	16	10	1	399	46	8.53	97.7	94.5	92.8	105.2	106.9	102.8	95	104.967	1.10491	0.00650383
Q9BUL5	PHD finger protein 23 OS=Homo sapiens OX=9606 GN=PHF23 PE=1 SV=1	17.3697	6	9	6	1	403	43.8	5.78	90.2	95.9	98.9	101.1	103	110.8	95	104.967	1.10491	0.0649149
Q13610	Periodic tryptophan protein 1 homolog OS=Homo sapiens OX=9606 GN=PWP1 PE=1 SV=1	25.7485	11	15	11	1	501	55.8	4.77	93.9	96.5	94.6	105.5	104.1	105.3	95	104.967	1.10491	0.00121941
Q8N8Q8	Cytochrome c oxidase assembly protein COX18, mitochondrial OS=Homo sapiens OX=9606 GN=COX18 PE=1 SV=1	2.4024	1	1	1	1	333	37	9.83	99.7	93.5	91.8	105.5	105.1	104.3	95	104.967	1.10491	0.0506772
Q8WX94	NACHT, LRR and PYD domains-containing protein 7 OS=Homo sapiens OX=9606 GN=NLRP7 PE=1 SV=1	5.71429	7	10	1	1	980	111.7	6.23	102.9	75.9	106.2	111.2	102	101.7	95	104.967	1.10491	0.411623
O60268	Uncharacterized protein KIAA0513 OS=Homo sapiens OX=9606 GN=KIAA0513 PE=1 SV=1	12.1655	4	4	4	1	411	46.6	5.06	98.7	88	98.3	109.5	104.9	100.5	95	104.967	1.10491	0.0898419
Q9HBL7	Plasminogen receptor (KT) OS=Homo sapiens OX=9606 GN=PLGRKT PE=1 SV=1	25.1701	4	6	4	1	147	17.2	9.58	98.8	90.3	96	107.1	104.1	103.8	95.0333	105	1.10488	0.0418938
Q9H7X0	N-alpha-acetyltransferase 60 OS=Homo sapiens OX=9606 GN=NAA60 PE=1 SV=1	4.54545	1	1	1	1	242	27.4	7.61	93	87.2	104.9	97.2	101.1	116.6	95.0333	104.967	1.10452	0.277505
Q8IVF2	Protein AHNAK2 OS=Homo sapiens OX=9606 GN=AHNAK2 PE=1 SV=2	49.8188	152	367	150	1	5795	616.2	5.36	92.9	93.8	98.4	104.9	104.8	105.2	95.0333	104.967	1.10452	0.0276588
Q96MY1	Nucleolar protein 4-like OS=Homo sapiens OX=9606 GN=NOL4L PE=1 SV=2	6.65138	2	2	2	1	436	47.2	5.08	94.6	94.6	95.9	92	106.8	116	95.0333	104.933	1.10417	0.292205
Q149M9	NACHT domain- and WD repeat-containing protein 1 OS=Homo sapiens OX=9606 GN=NWD1 PE=1 SV=3	1.08696	1	1	1	1	1564	174.4	6.74	95.4	89.1	100.6	105.6	104.9	104.3	95.0333	104.933	1.10417	0.0948807
P28066	Proteasome subunit alpha type-5 OS=Homo sapiens OX=9606 GN=PSMA5 PE=1 SV=3	33.61	6	26	6	1	241	26.4	4.79	84	90.7	110.4	98.6	109.8	106.4	95.0333	104.933	1.10417	0.341437
P58340	Myeloid leukemia factor 1 OS=Homo sapiens OX=9606 GN=MLF1 PE=1 SV=1	3.35821	1	1	1	1	268	30.6	9.45	79.5	97.3	108.3	110.6	98.3	105.9	95.0333	104.933	1.10417	0.364994
Q9UBS0	Ribosomal protein S6 kinase beta-2 OS=Homo sapiens OX=9606 GN=RPS6KB2 PE=1 SV=2	5.80913	3	4	2	1	482	53.4	7.34	95.6	100.1	89.5	105.5	102.7	106.7	95.0667	104.967	1.10414	0.0693372
Q8N441	Fibroblast growth factor receptor-like 1 OS=Homo sapiens OX=9606 GN=FGFRL1 PE=1 SV=1	2.77778	1	1	1	1	504	54.5	9.74	104.7	94	86.5	115.6	95.9	103.4	95.0667	104.967	1.10414	0.273632
Q8N9A8	Nuclear envelope phosphatase-regulatory subunit 1 OS=Homo sapiens OX=9606 GN=CNEP1R1 PE=1 SV=1	20	2	2	2	1	125	14.3	8.38	98.1	95.6	91.5	109.9	104.4	100.6	95.0667	104.967	1.10414	0.0460264
Q86XP1	Diacylglycerol kinase eta OS=Homo sapiens OX=9606 GN=DGKH PE=1 SV=1	2.95082	3	3	2	1	1220	134.8	6.54	87.7	103.1	94.4	105.2	100.1	109.6	95.0667	104.967	1.10414	0.145926
Q9UJ14	Glutathione hydrolase 7 OS=Homo sapiens OX=9606 GN=GGT7 PE=1 SV=2	1.96375	1	1	1	1	662	70.4	5.1	98.5	96.6	90.1	105.2	95.8	113.8	95.0667	104.933	1.10379	0.189684
Q96PY6	Serine/threonine-protein kinase Nek1 OS=Homo sapiens OX=9606 GN=NEK1 PE=1 SV=2	1.19237	2	2	2	1	1258	142.7	5.94	92.8	97.4	95	100.9	103.7	110.2	95.0667	104.933	1.10379	0.0511441
Q9NPD3	Exosome complex component RRP41 OS=Homo sapiens OX=9606 GN=EXOSC4 PE=1 SV=3	33.8776	7	8	7	1	245	26.4	6.52	100.9	93	91.3	101	106.6	107.2	95.0667	104.933	1.10379	0.0584559
Q969M7	NEDD8-conjugating enzyme UBE2F OS=Homo sapiens OX=9606 GN=UBE2F PE=1 SV=1	20	3	3	3	1	185	21.1	6.79	96.3	92.4	96.5	107.8	101.5	105.5	95.0667	104.933	1.10379	0.0149761
Q8IXK0	Polyhomeotic-like protein 2 OS=Homo sapiens OX=9606 GN=PHC2 PE=1 SV=1	12.1212	9	11	8	1	858	90.7	8.69	94.1	92.9	98.2	99.4	112.5	102.9	95.0667	104.933	1.10379	0.113407
Q8NF64	Zinc finger MIZ domain-containing protein 2 OS=Homo sapiens OX=9606 GN=ZMIZ2 PE=1 SV=2	2.82609	3	5	1	1	920	96.5	7.12	99.7	91.2	94.3	103	111.6	100.2	95.0667	104.933	1.10379	0.0866471
Q6UUV9	CREB-regulated transcription coactivator 1 OS=Homo sapiens OX=9606 GN=CRTC1 PE=1 SV=2	5.5205	3	5	3	1	634	67.3	6.05	95.8	94.5	94.9	94.9	104.3	115.6	95.0667	104.933	1.10379	0.240604
Q00013	55 kDa erythrocyte membrane protein OS=Homo sapiens OX=9606 GN=MPP1 PE=1 SV=2	10.515	5	6	5	1	466	52.3	7.37	101.4	90.7	93.1	101.8	99.6	113.4	95.0667	104.933	1.10379	0.145243
Q9GZU8	Protein FAM192A OS=Homo sapiens OX=9606 GN=FAM192A PE=1 SV=1	38.189	12	17	12	1	254	28.9	5.45	94.5	93.3	97.4	102.7	105.2	106.9	95.0667	104.933	1.10379	0.00460416
O75648	Mitochondrial tRNA-specific 2-thiouridylase 1 OS=Homo sapiens OX=9606 GN=TRMU PE=1 SV=2	13.3017	5	6	5	1	421	47.7	8.03	95.7	95.4	94.1	97.6	112.2	105	95.0667	104.933	1.10379	0.142278
P49184	Deoxyribonuclease-1-like 1 OS=Homo sapiens OX=9606 GN=DNASE1L1 PE=1 SV=1	2.31788	1	1	1	1	302	33.9	5.74	95.3	88.7	101.3	101.5	111.6	101.8	95.1	104.967	1.10375	0.116223
O00124	UBX domain-containing protein 8 OS=Homo sapiens OX=9606 GN=UBXN8 PE=1 SV=2	9.25926	2	4	2	1	270	30.5	7.78	92.5	92.2	100.5	114.2	98.9	101.6	95.0667	104.9	1.10344	0.162822
Q9HD64	X antigen family member 1 OS=Homo sapiens OX=9606 GN=XAGE1A PE=1 SV=3	33.3333	3	3	3	1	81	9.1	9.58	84.5	98.9	101.8	97.2	118.9	98.6	95.0667	104.9	1.10344	0.331342
Q8N6N3	UPF0690 protein C1orf52 OS=Homo sapiens OX=9606 GN=C1orf52 PE=1 SV=1	28.5714	3	3	3	1	182	20.6	5.21	103.5	88.1	93.6	103.1	102.4	109.2	95.0667	104.9	1.10344	0.147767
O75140	GATOR complex protein DEPDC5 OS=Homo sapiens OX=9606 GN=DEPDC5 PE=1 SV=2	1.87149	2	2	2	1	1603	181.1	6.73	96.2	89.5	99.5	106.8	99.6	108.3	95.0667	104.9	1.10344	0.0695553
Q96NW7	Leucine-rich repeat-containing protein 7 OS=Homo sapiens OX=9606 GN=LRRC7 PE=1 SV=1	0.910865	2	7	1	1	1537	172.5	6.81	107	77.7	100.6	115.5	90.6	108.7	95.1	104.933	1.1034	0.44538
Q00535	Cyclin-dependent-like kinase 5 OS=Homo sapiens OX=9606 GN=CDK5 PE=1 SV=3	29.1096	9	16	7	1	292	33.3	7.66	99.1	94.6	91.6	101.7	107.3	105.8	95.1	104.933	1.1034	0.0258477
Q9UNE7	E3 ubiquitin-protein ligase CHIP OS=Homo sapiens OX=9606 GN=STUB1 PE=1 SV=2	40.9241	12	25	12	1	303	34.8	5.87	90.9	101.3	93.1	102.6	106.7	105.5	95.1	104.933	1.1034	0.0749604
Q8NDA8	Maestro heat-like repeat-containing protein family member 1 OS=Homo sapiens OX=9606 GN=MROH1 PE=2 SV=3	2.55941	4	4	4	1	1641	181.1	6.89	92.6	91.7	101	104.3	104	106.5	95.1	104.933	1.1034	0.0713321
O00165	HCLS1-associated protein X-1 OS=Homo sapiens OX=9606 GN=HAX1 PE=1 SV=2	25.8065	7	8	7	1	279	31.6	4.92	97	93.6	94.7	107	101.9	105.9	95.1	104.933	1.1034	0.00915119
O15327	Type II inositol 3,4-bisphosphate 4-phosphatase OS=Homo sapiens OX=9606 GN=INPP4B PE=2 SV=4	13.0952	10	12	10	1	924	104.7	6.27	94.4	96.5	94.4	103	109.9	101.9	95.1	104.933	1.1034	0.0502817
Q15014	Mortality factor 4-like protein 2 OS=Homo sapiens OX=9606 GN=MORF4L2 PE=1 SV=1	25	6	9	5	1	288	32.3	9.72	99.7	91.4	94.2	105.9	103.8	105.1	95.1	104.933	1.1034	0.0490176
Q9Y3D7	Mitochondrial import inner membrane translocase subunit TIM16 OS=Homo sapiens OX=9606 GN=PAM16 PE=1 SV=2	14.4	2	3	2	1	125	13.8	9.7	95.1	99.6	90.6	104	108.8	101.9	95.1	104.9	1.10305	0.0442356
P19827	Inter-alpha-trypsin inhibitor heavy chain H1 OS=Homo sapiens OX=9606 GN=ITIH1 PE=1 SV=3	2.41493	2	3	2	1	911	101.3	6.79	101.5	93	90.8	112.7	98.4	103.6	95.1	104.9	1.10305	0.142429
Q9NRG9	Aladin OS=Homo sapiens OX=9606 GN=AAAS PE=1 SV=1	11.7216	6	6	6	1	546	59.5	7.5	101.7	91.2	92.4	109	104.9	100.8	95.1	104.9	1.10305	0.0808145
Q8TEL6	Short transient receptor potential channel 4-associated protein OS=Homo sapiens OX=9606 GN=TRPC4AP PE=1 SV=2	1.63112	2	2	2	1	797	90.8	7.61	94.7	89.3	101.3	98.7	115.3	100.7	95.1	104.9	1.10305	0.204079
Q6IQ19	Centriole, cilia and spindle-associated protein OS=Homo sapiens OX=9606 GN=CCSAP PE=1 SV=2	2.96296	1	1	1	1	270	30.2	7.84	93.7	90.2	101.4	103.8	110.4	100.5	95.1	104.9	1.10305	0.0912837
Q9NUP7	tRNA:m(4)X modification enzyme TRM13 homolog OS=Homo sapiens OX=9606 GN=TRMT13 PE=1 SV=2	15.1767	6	7	6	1	481	54.2	8.09	98.2	97.2	96.8	101.1	104.2	117	97.4	107.433	1.10301	0.17447
P04179	Superoxide dismutase [Mn], mitochondrial OS=Homo sapiens OX=9606 GN=SOD2 PE=1 SV=3	13.5135	3	5	3	1	222	24.7	8.25	85.2	87.7	112.4	85.7	106.3	122.6	95.1	104.867	1.1027	0.518539
Q9NUL7	Probable ATP-dependent RNA helicase DDX28 OS=Homo sapiens OX=9606 GN=DDX28 PE=1 SV=2	15.9259	8	9	8	1	540	59.5	10.42	91.9	98.3	95.2	97.4	106.4	110.9	95.1333	104.9	1.10266	0.117289
Q4G0A6	Probable ubiquitin carboxyl-terminal hydrolase MINDY-4 OS=Homo sapiens OX=9606 GN=MINDY4 PE=1 SV=2	10.7001	7	7	7	1	757	84.3	6.9	89	107.7	96.3	107.4	114.7	100.9	97.6667	107.667	1.10239	0.218575
Q3SY17	Solute carrier family 25 member 52 OS=Homo sapiens OX=9606 GN=SLC25A52 PE=2 SV=2	6.06061	2	2	2	1	297	33.7	9.66	102.8	89.6	93	106.1	95.4	113.1	95.1333	104.867	1.10231	0.212738
Q9UGQ2	Calcium channel flower homolog OS=Homo sapiens OX=9606 GN=CACFD1 PE=1 SV=1	4.06977	1	1	1	1	172	18.5	5.44	100.1	94.8	90.5	103	101.1	110.5	95.1333	104.867	1.10231	0.0714515
Q9NUQ2	1-acyl-sn-glycerol-3-phosphate acyltransferase epsilon OS=Homo sapiens OX=9606 GN=AGPAT5 PE=1 SV=3	12.9121	5	10	5	1	364	42	9.1	95	92.2	98.2	103	105.9	105.7	95.1333	104.867	1.10231	0.015009
Q96S19	Methyltransferase-like 26 OS=Homo sapiens OX=9606 GN=METTL26 PE=1 SV=2	31.3725	5	7	5	1	204	22.6	7.83	98.1	98	89.3	99.6	109.7	105.3	95.1333	104.867	1.10231	0.0779322
O14662	Syntaxin-16 OS=Homo sapiens OX=9606 GN=STX16 PE=1 SV=3	10.4615	4	4	4	1	325	37	6.11	98.8	89.4	97.2	102.9	107.5	104.2	95.1333	104.867	1.10231	0.0601327
Q9BV38	WD repeat-containing protein 18 OS=Homo sapiens OX=9606 GN=WDR18 PE=1 SV=2	20.6019	9	14	9	1	432	47.4	6.7	98.1	92.7	94.6	103.3	107.3	104	95.1333	104.867	1.10231	0.00961325
Q9NU23	LYR motif-containing protein 2 OS=Homo sapiens OX=9606 GN=LYRM2 PE=1 SV=1	29.5455	3	3	3	1	88	10.4	10.46	98.1	98.5	88.8	103.3	107.4	103.9	95.1333	104.867	1.10231	0.0759352
Q9H7L9	Sin3 histone deacetylase corepressor complex component SDS3 OS=Homo sapiens OX=9606 GN=SUDS3 PE=1 SV=2	18.9024	6	10	6	1	328	38.1	5.66	92.2	101.6	91.6	101.6	109.2	103.8	95.1333	104.867	1.10231	0.0768062
Q9NWX6	Probable tRNA(His) guanylyltransferase OS=Homo sapiens OX=9606 GN=THG1L PE=1 SV=2	17.4497	6	9	6	1	298	34.8	8	95.5	93	96.9	103.8	107.2	103.6	95.1333	104.867	1.10231	0.00398191
Q9BUE0	Mediator of RNA polymerase II transcription subunit 18 OS=Homo sapiens OX=9606 GN=MED18 PE=1 SV=1	12.5	3	6	3	1	208	23.6	6.54	96.9	92.6	95.9	106.9	104.5	103.2	95.1333	104.867	1.10231	0.00498421
Q9P2N6	KAT8 regulatory NSL complex subunit 3 OS=Homo sapiens OX=9606 GN=KANSL3 PE=1 SV=2	8.73894	6	6	6	1	904	95.9	9.39	96	96.2	93.2	109.2	106.8	98.6	95.1333	104.867	1.10231	0.0830779
P60002	Transcription elongation factor 1 homolog OS=Homo sapiens OX=9606 GN=ELOF1 PE=1 SV=1	21.6867	1	1	1	1	83	9.5	8	92.3	100.9	92.2	108	108.8	97.8	95.1333	104.867	1.10231	0.102863
Q02078	Myocyte-specific enhancer factor 2A OS=Homo sapiens OX=9606 GN=MEF2A PE=1 SV=1	5.32544	2	2	1	1	507	54.8	7.91	90	104.5	90.9	107.6	100.8	106.2	95.1333	104.867	1.10231	0.162146
Q16270	Insulin-like growth factor-binding protein 7 OS=Homo sapiens OX=9606 GN=IGFBP7 PE=1 SV=1	35.1064	8	12	8	1	282	29.1	7.9	84.9	99.2	101.3	100.4	109.8	104.4	95.1333	104.867	1.10231	0.192391
Q86U42	Polyadenylate-binding protein 2 OS=Homo sapiens OX=9606 GN=PABPN1 PE=1 SV=3	17.3203	6	12	6	1	306	32.7	5.06	95.2	97.4	92.8	100	111.5	103.1	95.1333	104.867	1.10231	0.0905906
Q9NWF9	E3 ubiquitin-protein ligase RNF216 OS=Homo sapiens OX=9606 GN=RNF216 PE=1 SV=3	3.69515	3	3	3	1	866	99.3	4.91	89.9	97.7	97.8	103.1	109.6	101.9	95.1333	104.867	1.10231	0.0520715
Q1A5X7	Putative WASP homolog-associated protein with actin, membranes and microtubules-like protein 1 OS=Homo sapiens OX=9606 GN=WHAMMP3 PE=5 SV=1	5.88235	1	1	1	1	153	18.1	5.95	99.8	93.8	91.9	108.7	86.8	119.2	95.1667	104.9	1.10228	0.4167
P41236	Protein phosphatase inhibitor 2 OS=Homo sapiens OX=9606 GN=PPP1R2 PE=1 SV=2	28.7805	5	9	5	1	205	23	4.74	91.1	96.8	97.5	104.4	102.4	107.7	95.1333	104.833	1.10196	0.0215149
A1A5C7	Solute carrier family 22 member 23 OS=Homo sapiens OX=9606 GN=SLC22A23 PE=1 SV=2	1.45773	1	1	1	1	686	73.7	7.74	105.7	89.4	90.3	111.3	97.2	106	95.1333	104.833	1.10196	0.225392
O95715	C-X-C motif chemokine 14 OS=Homo sapiens OX=9606 GN=CXCL14 PE=1 SV=2	6.30631	1	1	1	1	111	13.1	10.08	90.3	92.2	103	97.2	107.3	110.1	95.1667	104.867	1.10193	0.15639
Q9NUQ3	Gamma-taxilin OS=Homo sapiens OX=9606 GN=TXLNG PE=1 SV=2	40.1515	19	32	19	1	528	60.5	7.52	94.5	95.1	95.9	102.5	106.7	105.4	95.1667	104.867	1.10193	0.0101078
Q9BTE6	Alanyl-tRNA editing protein Aarsd1 OS=Homo sapiens OX=9606 GN=AARSD1 PE=1 SV=2	31.3107	10	17	10	1	412	45.5	6.42	98.8	95.2	91.5	106.2	104.3	104.1	95.1667	104.867	1.10193	0.0343168
O94991	SLIT and NTRK-like protein 5 OS=Homo sapiens OX=9606 GN=SLITRK5 PE=2 SV=2	1.25261	1	1	1	1	958	107.4	6.95	103.9	95.7	85.9	95	121.2	98.4	95.1667	104.867	1.10193	0.38485
Q6N063	2-oxoglutarate and iron-dependent oxygenase domain-containing protein 2 OS=Homo sapiens OX=9606 GN=OGFOD2 PE=2 SV=2	8.57143	3	3	3	1	350	39	5.68	93.3	99.3	92.9	111	90.6	112.9	95.1667	104.833	1.10158	0.306907
O00623	Peroxisome assembly protein 12 OS=Homo sapiens OX=9606 GN=PEX12 PE=1 SV=1	4.45682	2	2	2	1	359	40.8	9.11	100.1	92.6	92.8	95.8	108.5	110.2	95.1667	104.833	1.10158	0.155741
Q14137	Ribosome biogenesis protein BOP1 OS=Homo sapiens OX=9606 GN=BOP1 PE=1 SV=2	23.5925	18	27	18	1	746	83.6	6.19	99.9	89.8	95.8	102.9	105.7	105.9	95.1667	104.833	1.10158	0.0689358
Q9P0M6	Core histone macro-H2A.2 OS=Homo sapiens OX=9606 GN=H2AFY2 PE=1 SV=3	31.9892	10	14	9	1	372	40	9.69	93.8	93.9	97.8	105.1	103.8	105.6	95.1667	104.833	1.10158	0.00959444
Q9NUB1	Acetyl-coenzyme A synthetase 2-like, mitochondrial OS=Homo sapiens OX=9606 GN=ACSS1 PE=1 SV=2	12.1916	7	8	7	1	689	74.8	7.11	95.2	95.1	95.2	104.9	105.3	104.3	95.1667	104.833	1.10158	0.000787495
Q92791	Endoplasmic reticulum protein SC65 OS=Homo sapiens OX=9606 GN=P3H4 PE=1 SV=1	13.73	5	6	5	1	437	50.3	4.77	93.6	94.3	97.6	108.9	108.2	97.4	95.1667	104.833	1.10158	0.110183
P02765	Alpha-2-HS-glycoprotein OS=Homo sapiens OX=9606 GN=AHSG PE=1 SV=2	3.54223	2	35	2	1	367	39.3	5.72	115.3	91.7	78.5	116.3	103.2	95	95.1667	104.833	1.10158	0.490023
Q14679	Tubulin polyglutamylase TTLL4 OS=Homo sapiens OX=9606 GN=TTLL4 PE=1 SV=2	0.58382	1	1	1	1	1199	133.3	8.85	95	89.6	100.9	116.9	105.3	92.2	95.1667	104.8	1.10123	0.312581
Q9BTV6	Diphthine methyltransferase OS=Homo sapiens OX=9606 GN=DPH7 PE=1 SV=2	3.09735	1	1	1	1	452	50.5	6.6	90.6	94.5	100.5	113.1	89.2	112.2	95.2	104.833	1.10119	0.345072
Q8N5B7	Ceramide synthase 5 OS=Homo sapiens OX=9606 GN=CERS5 PE=2 SV=1	7.65306	3	4	2	1	392	45.7	7.97	96.5	99.6	89.5	101.2	105.6	107.7	95.2	104.833	1.10119	0.0634133
Q02818	Nucleobindin-1 OS=Homo sapiens OX=9606 GN=NUCB1 PE=1 SV=4	46.2039	22	47	22	1	461	53.8	5.25	89.8	99.4	96.4	102.7	106.1	105.7	95.2	104.833	1.10119	0.0622942
P0DI82	Trafficking protein particle complex subunit 2B OS=Homo sapiens OX=9606 GN=TRAPPC2B PE=1 SV=1	15.7143	2	3	2	1	140	16.4	6.52	96.5	88.3	100.8	110.4	106	98.1	95.2	104.833	1.10119	0.134048
Q96S55	ATPase WRNIP1 OS=Homo sapiens OX=9606 GN=WRNIP1 PE=1 SV=2	21.3534	12	15	12	1	665	72.1	6.1	98.9	93.7	97.4	107	109.3	103	96.6667	106.433	1.10103	0.0162335
Q6IA86	Elongator complex protein 2 OS=Homo sapiens OX=9606 GN=ELP2 PE=1 SV=2	18.0387	15	20	15	1	826	92.4	5.96	98.8	91.8	95	97.9	101.2	115.3	95.2	104.8	1.10084	0.206368
Q99952	Tyrosine-protein phosphatase non-receptor type 18 OS=Homo sapiens OX=9606 GN=PTPN18 PE=1 SV=2	6.73913	2	3	2	1	460	50.5	8.25	89.5	96.1	100	105.4	102.2	106.8	95.2	104.8	1.10084	0.0711068
Q9GZX9	Twisted gastrulation protein homolog 1 OS=Homo sapiens OX=9606 GN=TWSG1 PE=1 SV=1	4.03587	1	1	1	1	223	25	5.34	82.4	95.9	107.3	95	107	112.4	95.2	104.8	1.10084	0.344686
P16219	Short-chain specific acyl-CoA dehydrogenase, mitochondrial OS=Homo sapiens OX=9606 GN=ACADS PE=1 SV=1	16.7476	5	7	5	1	412	44.3	7.99	91.8	99.8	94	107.7	97.3	109.4	95.2	104.8	1.10084	0.111025
P84103	Serine/arginine-rich splicing factor 3 OS=Homo sapiens OX=9606 GN=SRSF3 PE=1 SV=1	31.0976	5	18	4	1	164	19.3	11.65	93.2	99	93.4	102.6	107.2	104.6	95.2	104.8	1.10084	0.0180607
Q9C029	E3 ubiquitin-protein ligase TRIM7 OS=Homo sapiens OX=9606 GN=TRIM7 PE=1 SV=2	2.93542	1	1	1	1	511	56.6	7.65	97.4	91	97.2	102	108.3	104.1	95.2	104.8	1.10084	0.0272496
Q9H0G5	Nuclear speckle splicing regulatory protein 1 OS=Homo sapiens OX=9606 GN=NSRP1 PE=1 SV=1	31.1828	18	29	18	1	558	66.4	8.84	95.5	94.9	95.2	106.1	104.6	103.7	95.2	104.8	1.10084	0.00351317
Q96P50	Arf-GAP with coiled-coil, ANK repeat and PH domain-containing protein 3 OS=Homo sapiens OX=9606 GN=ACAP3 PE=1 SV=2	4.55635	3	3	2	1	834	92.4	5.99	105	93.7	86.9	111.5	103.9	99	95.2	104.8	1.10084	0.217301
Q9H4L4	Sentrin-specific protease 3 OS=Homo sapiens OX=9606 GN=SENP3 PE=1 SV=2	14.8084	8	9	8	1	574	65	8.56	97.1	87	101.5	105.3	110.5	98.6	95.2	104.8	1.10084	0.159386
Q5TGY3	AT-hook DNA-binding motif-containing protein 1 OS=Homo sapiens OX=9606 GN=AHDC1 PE=1 SV=1	1.49719	2	2	2	1	1603	168.2	9.04	91.1	94.8	99.7	111.4	98.1	104.8	95.2	104.767	1.10049	0.116281
Q1MSJ5	Centrosome and spindle pole-associated protein 1 OS=Homo sapiens OX=9606 GN=CSPP1 PE=1 SV=4	1.59236	2	2	2	1	1256	145.4	6.8	94.2	102.3	89.1	107.4	98.2	108.7	95.2	104.767	1.10049	0.133743
P49641	Alpha-mannosidase 2x OS=Homo sapiens OX=9606 GN=MAN2A2 PE=2 SV=3	2.17391	3	3	2	1	1150	130.5	6.84	92.6	90.7	102.3	97.4	109.3	107.6	95.2	104.767	1.10049	0.137906
O43493	Trans-Golgi network integral membrane protein 2 OS=Homo sapiens OX=9606 GN=TGOLN2 PE=1 SV=3	37.3695	16	32	16	1	479	51	5.73	85.5	95	105.1	99.3	111	104	95.2	104.767	1.10049	0.235738
Q5VTB9	E3 ubiquitin-protein ligase RNF220 OS=Homo sapiens OX=9606 GN=RNF220 PE=1 SV=1	10.9541	5	6	5	1	566	62.7	6.04	87.2	96.1	102.3	97.5	113	103.8	95.2	104.767	1.10049	0.202479
Q9Y2B1	Ribitol-5-phosphate xylosyltransferase 1 OS=Homo sapiens OX=9606 GN=RXYLT1 PE=1 SV=1	4.51467	2	2	2	1	443	51.1	8.32	94	95.4	96.2	97.1	117.4	99.8	95.2	104.767	1.10049	0.27104
Q75QN2	Integrator complex subunit 8 OS=Homo sapiens OX=9606 GN=INTS8 PE=1 SV=1	4.52261	4	7	4	1	995	113	7.05	99.8	88.2	97.7	98.7	107.3	108.4	95.2333	104.8	1.10046	0.113384
Q01831	DNA repair protein complementing XP-C cells OS=Homo sapiens OX=9606 GN=XPC PE=1 SV=4	10.3191	9	10	9	1	940	105.9	8.9	103.5	91.2	91	110	101.6	102.8	95.2333	104.8	1.10046	0.13515
Q01995	Transgelin OS=Homo sapiens OX=9606 GN=TAGLN PE=1 SV=4	31.8408	6	11	6	1	201	22.6	8.84	93.9	95.8	96	108.8	109.1	96.5	95.2333	104.8	1.10046	0.144412
Q9P2B4	CTTNBP2 N-terminal-like protein OS=Homo sapiens OX=9606 GN=CTTNBP2NL PE=1 SV=2	21.9092	12	13	12	1	639	70.1	8.06	94.7	95.1	95.9	105.2	103.3	105.9	95.2333	104.8	1.10046	0.00210028
Q96NW4	Ankyrin repeat domain-containing protein 27 OS=Homo sapiens OX=9606 GN=ANKRD27 PE=1 SV=2	10.0952	8	8	8	1	1050	116.9	6.87	94.7	95.5	95.5	104.6	101.9	107.8	95.2333	104.767	1.10011	0.028083
O43933	Peroxisome biogenesis factor 1 OS=Homo sapiens OX=9606 GN=PEX1 PE=1 SV=1	12.9384	17	21	17	1	1283	142.8	6.33	93.6	95.4	96.7	101.5	106.9	105.9	95.2333	104.767	1.10011	0.0140119
Q9BT30	Alpha-ketoglutarate-dependent dioxygenase alkB homolog 7, mitochondrial OS=Homo sapiens OX=9606 GN=ALKBH7 PE=1 SV=1	13.1222	3	3	3	1	221	24.5	7.11	97.2	89.3	99.2	99.6	112.5	102.2	95.2333	104.767	1.10011	0.131997
Q53GT1	Kelch-like protein 22 OS=Homo sapiens OX=9606 GN=KLHL22 PE=1 SV=2	4.88959	3	3	3	1	634	71.6	5.49	98.1	86.4	101.2	96.2	102.5	115.6	95.2333	104.767	1.10011	0.263862
Q9NP72	Ras-related protein Rab-18 OS=Homo sapiens OX=9606 GN=RAB18 PE=1 SV=1	46.1165	8	14	8	1	206	23	5.24	97.5	91.3	96.9	104.4	104.7	105.2	95.2333	104.767	1.10011	0.03868
Q8N954	G patch domain-containing protein 11 OS=Homo sapiens OX=9606 GN=GPATCH11 PE=1 SV=4	19.6491	6	6	6	1	285	33.3	5.86	97.1	94.2	94.4	103.1	107.5	103.7	95.2333	104.767	1.10011	0.00673682
O43766	Lipoyl synthase, mitochondrial OS=Homo sapiens OX=9606 GN=LIAS PE=1 SV=3	9.67742	3	3	3	1	372	41.9	8.59	92.2	95.5	98	108.3	102.6	103.4	95.2333	104.767	1.10011	0.017756
O15375	Monocarboxylate transporter 6 OS=Homo sapiens OX=9606 GN=SLC16A5 PE=2 SV=1	1.58416	1	1	1	1	505	55	8.22	79.2	111.1	95.4	106.1	114.6	93.6	95.2333	104.767	1.10011	0.443614
Q7Z6K5	Arpin OS=Homo sapiens OX=9606 GN=ARPIN PE=1 SV=1	28.3186	6	10	6	1	226	24.9	5.83	91.1	92	102.6	104.4	101.8	108	95.2333	104.733	1.09975	0.106823
Q6UW68	Transmembrane protein 205 OS=Homo sapiens OX=9606 GN=TMEM205 PE=1 SV=1	26.9841	4	7	4	1	189	21.2	8.62	94.8	92.8	98.1	100.7	107.6	105.9	95.2333	104.733	1.09975	0.0245098
Q9NRL2	Bromodomain adjacent to zinc finger domain protein 1A OS=Homo sapiens OX=9606 GN=BAZ1A PE=1 SV=2	16.0668	23	27	23	1	1556	178.6	6.6	96	94.5	95.2	102.2	107.4	104.6	95.2333	104.733	1.09975	0.0178298
Q96EK7	Constitutive coactivator of peroxisome proliferator-activated receptor gamma OS=Homo sapiens OX=9606 GN=FAM120B PE=1 SV=1	25.3846	18	28	18	1	910	103.7	5.69	94.4	96.1	95.2	104.9	104.9	104.4	95.2333	104.733	1.09975	0.00109444
Q96KF7	Small integral membrane protein 8 OS=Homo sapiens OX=9606 GN=SMIM8 PE=1 SV=2	23.7113	2	2	2	1	97	11.1	9.26	87.8	97.5	100.4	105.2	108.9	100.1	95.2333	104.733	1.09975	0.117062
Q15056	Eukaryotic translation initiation factor 4H OS=Homo sapiens OX=9606 GN=EIF4H PE=1 SV=5	21.371	6	11	6	1	248	27.4	7.23	96.4	94.2	95.1	101.9	105.5	106.8	95.2333	104.733	1.09975	0.0123331
Q96E16	Small integral membrane protein 19 OS=Homo sapiens OX=9606 GN=SMIM19 PE=3 SV=2	9.34579	1	1	1	1	107	12.4	5.45	92.1	87.8	105.9	115.8	91.3	107.2	95.2667	104.767	1.09972	0.355428
Q9BRP7	Ferredoxin-fold anticodon-binding domain-containing protein 1 OS=Homo sapiens OX=9606 GN=FDXACB1 PE=1 SV=3	1.92308	1	1	1	1	624	70.4	6.76	95.3	99.3	91.2	104.4	95.4	114.5	95.2667	104.767	1.09972	0.221042
Q9NVE7	Pantothenate kinase 4 OS=Homo sapiens OX=9606 GN=PANK4 PE=1 SV=1	17.2057	12	16	12	1	773	85.9	6.28	104	92.1	89.7	104.7	97.9	111.7	95.2667	104.767	1.09972	0.186425
P55085	Proteinase-activated receptor 2 OS=Homo sapiens OX=9606 GN=F2RL1 PE=1 SV=1	7.80856	3	4	3	1	397	44.1	9.61	92.3	88.5	105	103.6	109.9	100.8	95.2667	104.767	1.09972	0.190163
O75955	Flotillin-1 OS=Homo sapiens OX=9606 GN=FLOT1 PE=1 SV=3	28.5714	10	17	10	1	427	47.3	7.49	103.6	90.3	91.9	104.2	109.5	100.6	95.2667	104.767	1.09972	0.140188
O94906	Pre-mRNA-processing factor 6 OS=Homo sapiens OX=9606 GN=PRPF6 PE=1 SV=1	40.5951	38	60	38	1	941	106.9	8.25	101.7	88.8	95.3	109.1	104.1	101.1	95.2667	104.767	1.09972	0.109683
Q9NZI7	Upstream-binding protein 1 OS=Homo sapiens OX=9606 GN=UBP1 PE=1 SV=1	17.037	7	9	6	1	540	60.5	6.35	90.9	96.1	98.8	104.3	109.4	100.6	95.2667	104.767	1.09972	0.0515746
Q9BY77	Polymerase delta-interacting protein 3 OS=Homo sapiens OX=9606 GN=POLDIP3 PE=1 SV=2	32.0665	12	17	12	1	421	46.1	9.99	93.4	94.3	98.1	107.9	104.4	101.9	95.2667	104.733	1.09937	0.0148217
Q9HCM7	Fibrosin-1-like protein OS=Homo sapiens OX=9606 GN=FBRSL1 PE=1 SV=4	0.956938	1	3	1	1	1045	110.8	9.67	88	95.3	102.5	94.4	111.4	108.4	95.2667	104.733	1.09937	0.234157
Q96BW9	Phosphatidate cytidylyltransferase, mitochondrial OS=Homo sapiens OX=9606 GN=TAMM41 PE=1 SV=2	8.84956	3	4	3	1	452	51	7.94	101.8	92.1	91.9	110.1	98.6	105.5	95.2667	104.733	1.09937	0.112815
O94880	PHD finger protein 14 OS=Homo sapiens OX=9606 GN=PHF14 PE=1 SV=2	8.67117	8	8	8	1	888	100	5.33	96.3	92.3	97.2	101.4	107.7	105.1	95.2667	104.733	1.09937	0.0173495
Q96BI1	Solute carrier family 22 member 18 OS=Homo sapiens OX=9606 GN=SLC22A18 PE=1 SV=3	5.66038	2	2	2	1	424	44.8	9.57	103	87.2	95.6	107.8	102.9	103.5	95.2667	104.733	1.09937	0.164375
Q7Z494	Nephrocystin-3 OS=Homo sapiens OX=9606 GN=NPHP3 PE=1 SV=1	1.65414	2	2	2	1	1330	150.8	6.76	95.4	92.4	98	104.3	96.1	113.8	95.2667	104.733	1.09937	0.198377
P49750	YLP motif-containing protein 1 OS=Homo sapiens OX=9606 GN=YLPM1 PE=1 SV=4	18.1267	37	62	37	1	2146	241.5	6.55	94.4	94.4	97	102.7	104.8	106.7	95.2667	104.733	1.09937	0.00363016
Q6ZVM7	TOM1-like protein 2 OS=Homo sapiens OX=9606 GN=TOM1L2 PE=1 SV=1	10.4536	5	7	5	1	507	55.5	4.79	100.2	91.9	93.7	104.9	103.8	105.5	95.2667	104.733	1.09937	0.0591894
P49810	Presenilin-2 OS=Homo sapiens OX=9606 GN=PSEN2 PE=1 SV=1	5.58036	2	2	2	1	448	50.1	4.59	97.7	98.2	89.9	103.7	105.2	105.3	95.2667	104.733	1.09937	0.0671261
O43325	LYR motif-containing protein 1 OS=Homo sapiens OX=9606 GN=LYRM1 PE=2 SV=1	31.9672	4	4	4	1	122	14.3	9.94	96.5	97.5	91.8	105.4	104.6	104.2	95.2667	104.733	1.09937	0.0287637
Q96G25	Mediator of RNA polymerase II transcription subunit 8 OS=Homo sapiens OX=9606 GN=MED8 PE=1 SV=2	28.3582	8	12	8	1	268	29.1	7.44	98.6	97.6	89.6	108.9	99.6	105.6	95.2667	104.7	1.09902	0.0749375
Q9Y5J7	Mitochondrial import inner membrane translocase subunit Tim9 OS=Homo sapiens OX=9606 GN=TIMM9 PE=1 SV=1	52.809	4	7	4	1	89	10.4	7.21	87.3	97.1	101.4	93.9	120.1	100.1	95.2667	104.7	1.09902	0.367965
O75348	V-type proton ATPase subunit G 1 OS=Homo sapiens OX=9606 GN=ATP6V1G1 PE=1 SV=3	27.9661	4	6	4	1	118	13.7	8.79	86.2	99.3	100.3	103.3	101.3	109.5	95.2667	104.7	1.09902	0.162966
O00192	Armadillo repeat protein deleted in velo-cardio-facial syndrome OS=Homo sapiens OX=9606 GN=ARVCF PE=1 SV=1	0.935551	1	1	1	1	962	104.6	6.81	111.4	95	79.4	112.4	96.7	105	95.2667	104.7	1.09902	0.428811
Q9BPX5	Actin-related protein 2/3 complex subunit 5-like protein OS=Homo sapiens OX=9606 GN=ARPC5L PE=1 SV=1	50.3268	8	17	7	1	153	16.9	6.6	89.8	85.8	110.2	105.5	107.8	100.8	95.2667	104.7	1.09902	0.337806
Q6UWP2	Dehydrogenase/reductase SDR family member 11 OS=Homo sapiens OX=9606 GN=DHRS11 PE=1 SV=1	11.5385	3	4	3	1	260	28.3	6.64	94.4	99	92.4	104.1	104.3	105.7	95.2667	104.7	1.09902	0.0335585
A2RU49	Hydroxylysine kinase OS=Homo sapiens OX=9606 GN=HYKK PE=1 SV=2	9.65147	2	3	2	1	373	41.9	6.84	98.1	96.4	91.3	104.6	106.3	103.2	95.2667	104.7	1.09902	0.0288633
Q9NZ71	Regulator of telomere elongation helicase 1 OS=Homo sapiens OX=9606 GN=RTEL1 PE=1 SV=2	3.60952	4	4	4	1	1219	133.6	8.29	98.9	96.3	90.7	108.8	95.8	109.6	95.3	104.733	1.09899	0.158268
Q96GR4	Probable palmitoyltransferase ZDHHC12 OS=Homo sapiens OX=9606 GN=ZDHHC12 PE=2 SV=2	3.37079	1	1	1	1	267	30.8	7.2	91.3	93.3	101.3	99.5	105.4	109.3	95.3	104.733	1.09899	0.0871632
Q9UH99	SUN domain-containing protein 2 OS=Homo sapiens OX=9606 GN=SUN2 PE=1 SV=3	21.4784	12	14	12	1	717	80.3	6.73	98.7	93.8	93.4	101.6	104.1	108.5	95.3	104.733	1.09899	0.0244164
Q06190	Serine/threonine-protein phosphatase 2A regulatory subunit B'' subunit alpha OS=Homo sapiens OX=9606 GN=PPP2R3A PE=1 SV=1	3.73913	4	4	3	1	1150	130.2	5.21	95.4	94.2	96.3	94.7	96.3	123.1	95.3	104.7	1.09864	0.414902
Q96N11	Uncharacterized protein C7orf26 OS=Homo sapiens OX=9606 GN=C7orf26 PE=2 SV=1	1.78174	1	1	1	1	449	50	7.69	93.9	92.7	99.3	100.5	99.2	114.4	95.3	104.7	1.09864	0.183544
Q155Q3	Dixin OS=Homo sapiens OX=9606 GN=DIXDC1 PE=1 SV=2	3.3675	2	2	2	1	683	77.4	6.24	85.7	99.1	101.1	106.6	98.4	109.1	95.3	104.7	1.09864	0.191574
O15156	Zinc finger and BTB domain-containing protein 7B OS=Homo sapiens OX=9606 GN=ZBTB7B PE=1 SV=2	8.53432	3	3	3	1	539	58	5.86	103.8	84.9	97.2	104.8	101.5	107.8	95.3	104.7	1.09864	0.22606
Q5T5C0	Syntaxin-binding protein 5 OS=Homo sapiens OX=9606 GN=STXBP5 PE=1 SV=1	8.60122	7	8	7	1	1151	127.5	7.28	96.9	94	95	109.1	99.3	105.7	95.3	104.7	1.09864	0.0718082
P53609	Geranylgeranyl transferase type-1 subunit beta OS=Homo sapiens OX=9606 GN=PGGT1B PE=1 SV=2	20.6897	7	9	7	1	377	42.3	6.83	97.7	93	95.2	107.4	102	104.7	95.3	104.7	1.09864	0.0109031
Q8WTT2	Nucleolar complex protein 3 homolog OS=Homo sapiens OX=9606 GN=NOC3L PE=1 SV=1	19.875	16	21	16	1	800	92.5	9.17	96.8	95.3	93.8	99.4	110.1	104.6	95.3	104.7	1.09864	0.0837081
Q709F0	Acyl-CoA dehydrogenase family member 11 OS=Homo sapiens OX=9606 GN=ACAD11 PE=1 SV=3	13.3333	9	9	9	1	780	87.2	8.02	97.4	93.2	103.6	104.4	110.4	108.4	98.0667	107.733	1.09857	0.064552
P42684	Tyrosine-protein kinase ABL2 OS=Homo sapiens OX=9606 GN=ABL2 PE=1 SV=1	15.4822	15	17	14	1	1182	128.3	8.07	95.9	97.5	92.5	106	104.4	103.6	95.3	104.667	1.09829	0.0118843
Q8NI35	InaD-like protein OS=Homo sapiens OX=9606 GN=PATJ PE=1 SV=3	10.05	17	20	17	1	1801	196.2	4.94	97.4	95.5	93	112.7	99	102.3	95.3	104.667	1.09829	0.141904
Q8WZA0	Protein LZIC OS=Homo sapiens OX=9606 GN=LZIC PE=1 SV=1	21.0526	5	7	5	1	190	21.5	4.94	92.7	96.1	97.1	104.6	109.7	99.7	95.3	104.667	1.09829	0.0651579
P08727	Keratin, type I cytoskeletal 19 OS=Homo sapiens OX=9606 GN=KRT19 PE=1 SV=4	66.25	27	82	16	1	400	44.1	5.14	92.2	92.3	101.5	101.2	104.6	108.3	95.3333	104.7	1.09825	0.073962
Q969M1	Mitochondrial import receptor subunit TOM40B OS=Homo sapiens OX=9606 GN=TOMM40L PE=1 SV=1	7.46753	2	2	2	1	308	33.9	7.24	98.4	99.7	87.9	105	101.4	107.7	95.3333	104.7	1.09825	0.112593
Q9P2C4	Transmembrane protein 181 OS=Homo sapiens OX=9606 GN=TMEM181 PE=1 SV=2	5.22876	3	3	3	1	612	69.3	8.92	97.2	92.2	96.6	101.2	106.7	106.2	95.3333	104.7	1.09825	0.0169194
Q9HCQ7	Pro-FMRFamide-related neuropeptide VF OS=Homo sapiens OX=9606 GN=NPVF PE=1 SV=2	4.08163	1	1	1	1	196	22.3	9.11	96.8	103.1	86.1	111.3	101.4	101.4	95.3333	104.7	1.09825	0.20152
Q8WUF5	RelA-associated inhibitor OS=Homo sapiens OX=9606 GN=PPP1R13L PE=1 SV=4	16.5459	11	13	11	1	828	89	6.81	96.9	90.7	98.3	105.6	104.1	104.2	95.3	104.633	1.09794	0.0520094
O14503	Class E basic helix-loop-helix protein 40 OS=Homo sapiens OX=9606 GN=BHLHE40 PE=1 SV=1	12.1359	5	6	5	1	412	45.5	8.1	94.3	98.9	92.8	104.7	100.6	108.7	95.3333	104.667	1.0979	0.0375844
Q96PD2	Discoidin, CUB and LCCL domain-containing protein 2 OS=Homo sapiens OX=9606 GN=DCBLD2 PE=1 SV=1	21.5484	15	28	15	1	775	85	7.17	95	93.6	97.4	102.4	106	105.6	95.3333	104.667	1.0979	0.00421798
Q9NWS0	PIH1 domain-containing protein 1 OS=Homo sapiens OX=9606 GN=PIH1D1 PE=1 SV=1	27.5862	5	7	5	1	290	32.3	5.14	90.9	94.4	100.7	103.5	105.3	105.2	95.3333	104.667	1.0979	0.0773475
A2RUB1	Meiosis-specific coiled-coil domain-containing protein MEIOC OS=Homo sapiens OX=9606 GN=MEIOC PE=2 SV=3	5.67227	4	4	4	1	952	107.5	7.12	92.9	92.9	100.2	103.2	106.2	104.6	95.3333	104.667	1.0979	0.048861
Q7L3B6	Hsp90 co-chaperone Cdc37-like 1 OS=Homo sapiens OX=9606 GN=CDC37L1 PE=1 SV=1	27.8932	8	9	8	1	337	38.8	5.34	97.1	94.7	94.2	106.9	103.7	103.4	95.3333	104.667	1.0979	0.00338395
Q05084	Islet cell autoantigen 1 OS=Homo sapiens OX=9606 GN=ICA1 PE=1 SV=2	7.86749	4	4	4	1	483	54.6	5.81	98.2	91.7	96.1	107.4	103.6	103	95.3333	104.667	1.0979	0.0201401
Q70SY1	Cyclic AMP-responsive element-binding protein 3-like protein 2 OS=Homo sapiens OX=9606 GN=CREB3L2 PE=1 SV=3	3.07692	1	1	1	1	520	57.4	5.43	88.2	93.6	104.2	88.7	110	115.2	95.3333	104.633	1.09755	0.389807
P46926	Glucosamine-6-phosphate isomerase 1 OS=Homo sapiens OX=9606 GN=GNPDA1 PE=1 SV=1	38.4083	10	18	7	1	289	32.6	6.92	98.7	92	95.3	105.8	97.7	110.4	95.3333	104.633	1.09755	0.112527
Q9NW68	BSD domain-containing protein 1 OS=Homo sapiens OX=9606 GN=BSDC1 PE=1 SV=1	12.093	5	5	5	1	430	47.1	4.49	92.2	93.7	100.1	106.6	98.5	108.8	95.3333	104.633	1.09755	0.0827297
Q92805	Golgin subfamily A member 1 OS=Homo sapiens OX=9606 GN=GOLGA1 PE=1 SV=3	40.2868	25	34	25	1	767	88.1	5.27	95.5	99.4	91.1	102.6	104.1	107.2	95.3333	104.633	1.09755	0.0399527
Q9UHG0	Doublecortin domain-containing protein 2 OS=Homo sapiens OX=9606 GN=DCDC2 PE=1 SV=2	21.2185	7	9	7	1	476	52.8	6.13	91	100.2	94.8	101.4	105.4	107.1	95.3333	104.633	1.09755	0.052009
Q8TBZ3	WD repeat-containing protein 20 OS=Homo sapiens OX=9606 GN=WDR20 PE=1 SV=2	7.55712	4	4	4	1	569	62.9	8	98.1	97.1	90.8	106	102.1	105.8	95.3333	104.633	1.09755	0.0354387
Q14135	Transcription cofactor vestigial-like protein 4 OS=Homo sapiens OX=9606 GN=VGLL4 PE=1 SV=4	25.8621	5	5	5	1	290	30.9	8.22	88	96.8	101.2	106.5	101.9	105.5	95.3333	104.633	1.09755	0.126635
Q6ZS17	Rho family-interacting cell polarization regulator 1 OS=Homo sapiens OX=9606 GN=RIPOR1 PE=1 SV=1	5.96893	6	6	6	1	1223	132.2	6.28	94.9	94.1	97	108.3	101.3	104.3	95.3333	104.633	1.09755	0.0298071
Q15061	WD repeat-containing protein 43 OS=Homo sapiens OX=9606 GN=WDR43 PE=1 SV=3	17.4298	11	20	11	1	677	74.8	5.57	101.5	89.1	95.4	104.8	107.7	101.4	95.3333	104.633	1.09755	0.104385
Q86VU5	Catechol O-methyltransferase domain-containing protein 1 OS=Homo sapiens OX=9606 GN=COMTD1 PE=1 SV=1	9.16031	3	3	3	1	262	28.8	8.38	97.8	92	96.3	87	115	112	95.3667	104.667	1.09752	0.405281
Q8TCU4	Alstrom syndrome protein 1 OS=Homo sapiens OX=9606 GN=ALMS1 PE=1 SV=4	0.767754	3	3	3	1	4168	460.8	6.28	92.8	97.2	96.1	110.1	99.3	104.6	95.3667	104.667	1.09752	0.0799123
Q96QE5	Transcription elongation factor, mitochondrial OS=Homo sapiens OX=9606 GN=TEFM PE=1 SV=1	12.5	5	7	5	1	360	41.7	9.32	99.5	96	90.5	105.1	104.8	103.9	95.3333	104.6	1.0972	0.0688467
Q96LT9	RNA-binding protein 40 OS=Homo sapiens OX=9606 GN=RNPC3 PE=1 SV=1	9.09091	4	4	4	1	517	58.5	7.72	104.6	94.7	86.8	106.9	95.7	111.3	95.3667	104.633	1.09717	0.25306
Q9UNK9	Protein angel homolog 1 OS=Homo sapiens OX=9606 GN=ANGEL1 PE=1 SV=1	6.1194	3	3	3	1	670	75.2	4.82	93.8	99.2	93.1	103.8	95.9	114.2	95.3667	104.633	1.09717	0.215801
Q9NSA3	Beta-catenin-interacting protein 1 OS=Homo sapiens OX=9606 GN=CTNNBIP1 PE=1 SV=1	29.6296	2	3	2	1	81	9.2	5.41	88.5	92.1	105.5	104.6	101.3	108	95.3667	104.633	1.09717	0.207772
Q9BSY4	Coiled-coil-helix-coiled-coil-helix domain-containing protein 5 OS=Homo sapiens OX=9606 GN=CHCHD5 PE=1 SV=1	64.5455	5	9	5	1	110	12.4	6.73	92.8	92.3	101	99.8	106.7	107.4	95.3667	104.633	1.09717	0.0687916
Q8IX19	Mast cell-expressed membrane protein 1 OS=Homo sapiens OX=9606 GN=MCEMP1 PE=1 SV=1	3.74332	1	1	1	1	187	21.2	8.87	102.1	71.6	112.4	118.5	88.8	106.6	95.3667	104.633	1.09717	0.573324
P15927	Replication protein A 32 kDa subunit OS=Homo sapiens OX=9606 GN=RPA2 PE=1 SV=1	28.5185	7	14	7	1	270	29.2	6.15	93.4	96.5	96.2	105.8	102.3	105.8	95.3667	104.633	1.09717	0.00407495
Q04771	Activin receptor type-1 OS=Homo sapiens OX=9606 GN=ACVR1 PE=1 SV=1	11.1984	5	5	5	1	509	57.1	7.33	88	99.2	98.9	105.1	103.4	105.4	95.3667	104.633	1.09717	0.124591
Q53HC5	Kelch-like protein 26 OS=Homo sapiens OX=9606 GN=KLHL26 PE=1 SV=2	3.41463	2	2	2	1	615	68.1	6.48	99.4	97.5	89.2	111	97.7	105.2	95.3667	104.633	1.09717	0.138217
Q14703	Membrane-bound transcription factor site-1 protease OS=Homo sapiens OX=9606 GN=MBTPS1 PE=1 SV=1	4.27757	4	4	4	1	1052	117.7	8.75	95	94.1	97	102.7	106.2	105	95.3667	104.633	1.09717	0.00255688
O75771	DNA repair protein RAD51 homolog 4 OS=Homo sapiens OX=9606 GN=RAD51D PE=1 SV=1	8.23171	2	2	2	1	328	35	6.25	96.4	94.8	94.9	103.5	102.3	108	95.3667	104.6	1.09682	0.0256599
Q9UHL4	Dipeptidyl peptidase 2 OS=Homo sapiens OX=9606 GN=DPP7 PE=1 SV=3	12.6016	5	6	5	1	492	54.3	6.32	92.1	94.1	99.9	104.2	103.8	105.8	95.3667	104.6	1.09682	0.0506941
Q8WVZ9	Kelch repeat and BTB domain-containing protein 7 OS=Homo sapiens OX=9606 GN=KBTBD7 PE=1 SV=1	2.77778	2	2	2	1	684	77.1	5.57	95.8	92.8	97.5	106.1	102	105.7	95.3667	104.6	1.09682	0.00826039
Q15942	Zyxin OS=Homo sapiens OX=9606 GN=ZYX PE=1 SV=1	36.8881	15	37	15	1	572	61.2	6.67	92.7	98	95.4	107.8	101	105	95.3667	104.6	1.09682	0.0232004
Q6ZWL3	Cytochrome P450 4V2 OS=Homo sapiens OX=9606 GN=CYP4V2 PE=1 SV=2	4.7619	2	2	2	1	525	60.7	7.5	94.4	104.4	87.3	92.1	110.1	111.6	95.3667	104.6	1.09682	0.315328
Q16635	Tafazzin OS=Homo sapiens OX=9606 GN=TAZ PE=1 SV=1	4.79452	1	1	1	1	292	33.4	8.91	90.2	91	105	106.3	97.9	109.7	95.4	104.633	1.09679	0.202088
Q16666	Gamma-interferon-inducible protein 16 OS=Homo sapiens OX=9606 GN=IFI16 PE=1 SV=3	10.1911	7	11	6	1	785	88.2	9.28	97.9	96.5	91.8	110.7	95.6	107.6	95.4	104.633	1.09679	0.172558
Q14872	Metal regulatory transcription factor 1 OS=Homo sapiens OX=9606 GN=MTF1 PE=1 SV=2	4.64807	3	3	3	1	753	80.9	5.3	88	99	99.2	107.2	100.2	106.5	95.4	104.633	1.09679	0.114337
Q9BYI3	Hyccin OS=Homo sapiens OX=9606 GN=FAM126A PE=1 SV=2	3.26296	2	2	2	1	521	57.6	8.16	97	91.6	97.6	101.5	99.9	112.4	95.4	104.6	1.09644	0.129017
Q9BQ69	O-acetyl-ADP-ribose deacetylase MACROD1 OS=Homo sapiens OX=9606 GN=MACROD1 PE=1 SV=2	5.23077	2	3	2	1	325	35.5	9.51	94.1	99.6	92.5	104.2	102.6	107	95.4	104.6	1.09644	0.0302475
Q562F6	Shugoshin 2 OS=Homo sapiens OX=9606 GN=SGO2 PE=1 SV=2	3.16206	3	3	3	1	1265	144.7	7.91	103.9	93	89.3	98.5	109.9	105.4	95.4	104.6	1.09644	0.174643
P10589	COUP transcription factor 1 OS=Homo sapiens OX=9606 GN=NR2F1 PE=1 SV=1	13.948	5	5	1	1	423	46.1	8.25	90.8	111.8	83.6	105.2	103.6	105	95.4	104.6	1.09644	0.390391
O95749	Geranylgeranyl pyrophosphate synthase OS=Homo sapiens OX=9606 GN=GGPS1 PE=1 SV=1	24.6667	8	10	8	1	300	34.8	6.14	97.3	94.3	94.6	105.9	102.9	105	95.4	104.6	1.09644	0.00216753
Q14644	Ras GTPase-activating protein 3 OS=Homo sapiens OX=9606 GN=RASA3 PE=1 SV=3	3.47722	3	3	2	1	834	95.6	7.15	107.3	86.8	92.1	103	108.6	102.2	95.4	104.6	1.09644	0.269802
O15527	N-glycosylase/DNA lyase OS=Homo sapiens OX=9606 GN=OGG1 PE=1 SV=2	2.31884	1	1	1	1	345	38.8	8.6	94.8	92.6	98.8	112.1	100	101.7	95.4	104.6	1.09644	0.119809
P05155	Plasma protease C1 inhibitor OS=Homo sapiens OX=9606 GN=SERPING1 PE=1 SV=2	1.4	1	1	1	1	500	55.1	6.55	112.8	69.3	104.1	105.5	110.9	97.4	95.4	104.6	1.09644	0.566045
Q8NHP6	Motile sperm domain-containing protein 2 OS=Homo sapiens OX=9606 GN=MOSPD2 PE=1 SV=1	12.3552	7	8	7	1	518	59.7	5.96	98.2	92.9	95.1	102.6	100.5	110.7	95.4	104.6	1.09644	0.0790075
O60925	Prefoldin subunit 1 OS=Homo sapiens OX=9606 GN=PFDN1 PE=1 SV=2	40.9836	6	12	6	1	122	14.2	6.81	83.5	107.1	95.6	96.2	113.5	104.1	95.4	104.6	1.09644	0.342606
Q96JC9	ELL-associated factor 1 OS=Homo sapiens OX=9606 GN=EAF1 PE=1 SV=1	16.0448	4	4	4	1	268	29	5.4	91.4	95.8	99	110.3	100.4	103.1	95.4	104.6	1.09644	0.0721211
O75449	Katanin p60 ATPase-containing subunit A1 OS=Homo sapiens OX=9606 GN=KATNA1 PE=1 SV=1	17.5153	9	15	7	1	491	55.9	6.9	91.7	99.1	95.4	102.8	103.1	107.9	95.4	104.6	1.09644	0.0298281
O43294	Transforming growth factor beta-1-induced transcript 1 protein OS=Homo sapiens OX=9606 GN=TGFB1I1 PE=1 SV=2	18.0043	7	8	7	1	461	49.8	7.03	94.5	99.5	92.2	99.7	112.2	101.8	95.4	104.567	1.09609	0.12613
Q9HCG7	Non-lysosomal glucosylceramidase OS=Homo sapiens OX=9606 GN=GBA2 PE=1 SV=2	5.39374	4	4	4	1	927	104.6	5.92	92.5	103.6	90.1	98.3	114.6	100.8	95.4	104.567	1.09609	0.237147
Q9H8H0	Nucleolar protein 11 OS=Homo sapiens OX=9606 GN=NOL11 PE=1 SV=1	15.8554	12	17	12	1	719	81.1	6.07	99.4	90.4	96.4	99	110.7	104	95.4	104.567	1.09609	0.104048
A0A024RBG1	Diphosphoinositol polyphosphate phosphohydrolase NUDT4B OS=Homo sapiens OX=9606 GN=NUDT4B PE=3 SV=1	24.8619	4	6	1	1	181	20.4	6.35	112.1	89.2	85	108.5	88.2	117.1	95.4333	104.6	1.09605	0.487967
O00217	NADH dehydrogenase [ubiquinone] iron-sulfur protein 8, mitochondrial OS=Homo sapiens OX=9606 GN=NDUFS8 PE=1 SV=1	19.5238	3	11	3	1	210	23.7	6.34	97.7	91	97.6	105.7	101.9	106.1	95.4333	104.567	1.0957	0.0334569
Q9Y5K6	CD2-associated protein OS=Homo sapiens OX=9606 GN=CD2AP PE=1 SV=1	30.3599	19	31	19	1	639	71.4	6.4	92.7	94.5	99.1	105	103.3	105.4	95.4333	104.567	1.0957	0.030486
O00469	Procollagen-lysine,2-oxoglutarate 5-dioxygenase 2 OS=Homo sapiens OX=9606 GN=PLOD2 PE=1 SV=2	26.4586	20	55	20	1	737	84.6	6.71	96.9	92.9	96.5	104.3	102.5	106.9	95.4333	104.567	1.0957	0.00714509
Q9H9P5	Putative E3 ubiquitin-protein ligase UNKL OS=Homo sapiens OX=9606 GN=UNKL PE=1 SV=3	1.32353	1	1	1	1	680	73.8	8.06	91.2	103.2	91.9	108	99.8	105.9	95.4333	104.567	1.0957	0.131003
Q9BT17	Mitochondrial ribosome-associated GTPase 1 OS=Homo sapiens OX=9606 GN=MTG1 PE=1 SV=2	23.3533	7	9	7	1	334	37.2	9.47	97.9	93.4	95	107.4	102.7	103.6	95.4333	104.567	1.0957	0.00963163
Q6IQ21	Zinc finger protein 770 OS=Homo sapiens OX=9606 GN=ZNF770 PE=1 SV=1	2.4602	2	2	2	1	691	80	9.55	103.3	92.9	90.1	112.2	103.2	98.3	95.4333	104.567	1.0957	0.185434
O43822	Protein C21orf2 OS=Homo sapiens OX=9606 GN=C21orf2 PE=1 SV=1	8.98438	2	2	2	1	256	28.3	7.34	101.5	83.4	101.4	104.3	100.9	108.5	95.4333	104.567	1.0957	0.265066
Q52LA3	Protein lin-52 homolog OS=Homo sapiens OX=9606 GN=LIN52 PE=1 SV=1	6.03448	1	1	1	1	116	13	4.98	88.5	87.9	109.9	90.2	121.5	102	95.4333	104.567	1.0957	0.47888
Q86YM7	Homer protein homolog 1 OS=Homo sapiens OX=9606 GN=HOMER1 PE=1 SV=2	19.774	7	7	6	1	354	40.3	5.44	97.8	91.9	96.6	105.4	102.6	105.6	95.4333	104.533	1.09535	0.0201197
Q9H0E9	Bromodomain-containing protein 8 OS=Homo sapiens OX=9606 GN=BRD8 PE=1 SV=2	11.1741	14	19	14	1	1235	135.3	4.6	96.7	93.8	95.9	102.2	105.6	105.9	95.4667	104.567	1.09532	0.00461084
P54725	UV excision repair protein RAD23 homolog A OS=Homo sapiens OX=9606 GN=RAD23A PE=1 SV=1	34.7107	9	15	7	1	363	39.6	4.58	88.9	101.3	96.2	107.9	105.7	100.1	95.4667	104.567	1.09532	0.11245
Q13206	Probable ATP-dependent RNA helicase DDX10 OS=Homo sapiens OX=9606 GN=DDX10 PE=1 SV=2	24.6857	20	31	20	1	875	100.8	8.63	101.4	93.5	91.5	106.6	101.2	105.8	95.4667	104.533	1.09497	0.0755075
Q99961	Endophilin-A2 OS=Homo sapiens OX=9606 GN=SH3GL1 PE=1 SV=1	27.4457	10	20	10	1	368	41.5	5.43	94.8	96.9	94.7	100.9	108	104.7	95.4667	104.533	1.09497	0.0359733
P82970	High mobility group nucleosome-binding domain-containing protein 5 OS=Homo sapiens OX=9606 GN=HMGN5 PE=1 SV=1	39.7163	13	19	13	1	282	31.5	4.55	102.9	100.8	82.7	106.5	102.9	104.2	95.4667	104.533	1.09497	0.291749
Q5JS37	NHL repeat-containing protein 3 OS=Homo sapiens OX=9606 GN=NHLRC3 PE=2 SV=1	7.4928	2	3	2	1	347	38.3	6.43	91.5	91.3	103.6	106.6	103	104	95.4667	104.533	1.09497	0.148211
Q7Z7M0	Multiple epidermal growth factor-like domains protein 8 OS=Homo sapiens OX=9606 GN=MEGF8 PE=1 SV=2	1.40598	4	4	4	1	2845	302.9	6.87	89.6	104.2	92.6	102.8	108.7	102.1	95.4667	104.533	1.09497	0.167591
Q9H270	Vacuolar protein sorting-associated protein 11 homolog OS=Homo sapiens OX=9606 GN=VPS11 PE=1 SV=1	15.1966	14	15	14	1	941	107.8	7.05	97.2	93.8	95.4	102.8	103.1	107.7	95.4667	104.533	1.09497	0.0129295
Q9NXR7	BRISC and BRCA1-A complex member 2 OS=Homo sapiens OX=9606 GN=BABAM2 PE=1 SV=2	8.35509	3	5	3	1	383	43.5	5.81	100.7	93.6	92.1	109.1	99.5	104.9	95.4667	104.5	1.09462	0.0785081
P42680	Tyrosine-protein kinase Tec OS=Homo sapiens OX=9606 GN=TEC PE=1 SV=2	2.37718	1	1	1	1	631	73.5	8.44	116.1	81	89.3	117.1	103.2	93.2	95.4667	104.5	1.09462	0.520722
Q8NFT2	Metalloreductase STEAP2 OS=Homo sapiens OX=9606 GN=STEAP2 PE=1 SV=3	6.53061	4	4	4	1	490	56	9.2	100.9	87.9	97.7	108.6	95	110	95.5	104.533	1.09459	0.22027
O95352	Ubiquitin-like modifier-activating enzyme ATG7 OS=Homo sapiens OX=9606 GN=ATG7 PE=1 SV=1	14.936	9	15	9	1	703	77.9	6.24	99.3	96.4	90.8	103.5	102	108.1	95.5	104.533	1.09459	0.0481186
Q15025	TNFAIP3-interacting protein 1 OS=Homo sapiens OX=9606 GN=TNIP1 PE=1 SV=2	8.96226	5	6	5	1	636	71.8	6.62	93.3	89.4	103.8	107	99.5	107.1	95.5	104.533	1.09459	0.160991
Q96JI7	Spatacsin OS=Homo sapiens OX=9606 GN=SPG11 PE=1 SV=3	4.29799	10	10	10	1	2443	278.7	5.97	94.5	99.2	92.8	105.3	102.4	105.9	95.5	104.533	1.09459	0.0236284
P43307	Translocon-associated protein subunit alpha OS=Homo sapiens OX=9606 GN=SSR1 PE=1 SV=3	11.8881	3	6	3	1	286	32.2	4.49	101.2	91	94.3	109.5	99.7	104.4	95.5	104.533	1.09459	0.0940966
P02768	Serum albumin OS=Homo sapiens OX=9606 GN=ALB PE=1 SV=2	15.2709	11	48	11	1	609	69.3	6.28	103.5	88.6	94.4	106.9	113.7	93	95.5	104.533	1.09459	0.300101
Q8N3J3	Uncharacterized protein C17orf53 OS=Homo sapiens OX=9606 GN=C17orf53 PE=1 SV=1	2.93663	2	2	2	1	647	69.7	6.23	100.2	100.3	86	103	100.1	110.4	95.5	104.5	1.09424	0.198483
Q9C0K7	STE20-related kinase adapter protein beta OS=Homo sapiens OX=9606 GN=STRADB PE=1 SV=1	2.63158	1	1	1	1	418	47	7.01	94.3	99.4	92.8	102.7	104.4	106.4	95.5	104.5	1.09424	0.0275095
Q5JU85	IQ motif and SEC7 domain-containing protein 2 OS=Homo sapiens OX=9606 GN=IQSEC2 PE=1 SV=2	9.27419	12	15	9	1	1488	162.7	8.56	96.2	94.6	95.7	104.1	103.4	106	95.5	104.5	1.09424	0.00144477
O15212	Prefoldin subunit 6 OS=Homo sapiens OX=9606 GN=PFDN6 PE=1 SV=1	48.8372	7	10	7	1	129	14.6	8.88	91.1	93.2	102.2	101.8	106.1	105.6	95.5	104.5	1.09424	0.103557
Q9Y3D6	Mitochondrial fission 1 protein OS=Homo sapiens OX=9606 GN=FIS1 PE=1 SV=2	8.55263	1	3	1	1	152	16.9	8.79	97	102.3	87.2	101.7	108.5	103.3	95.5	104.5	1.09424	0.167842
Q9Y6J0	Calcineurin-binding protein cabin-1 OS=Homo sapiens OX=9606 GN=CABIN1 PE=1 SV=1	4.18919	8	8	8	1	2220	246.2	6.02	99.3	97.4	89.8	107.3	102.9	103.3	95.5	104.5	1.09424	0.0713739
P62341	Thioredoxin reductase-like selenoprotein T OS=Homo sapiens OX=9606 GN=SELENOT PE=1 SV=2	6.66667	1	1	1	1	195	22.3	8.6	91.9	94.9	99.7	109.7	102.7	101.1	95.5	104.5	1.09424	0.0624337
Q9Y4G6	Talin-2 OS=Homo sapiens OX=9606 GN=TLN2 PE=1 SV=4	24.705	55	78	43	1	2542	271.4	5.57	95.4	95.2	95.9	104.6	104.3	104.5	95.5	104.467	1.09389	8.28496e-05
Q99627	COP9 signalosome complex subunit 8 OS=Homo sapiens OX=9606 GN=COPS8 PE=1 SV=1	13.8756	2	5	2	1	209	23.2	5.38	93.9	97.6	95	100.5	110.1	102.8	95.5	104.467	1.09389	0.075682
Q9Y548	Protein YIPF1 OS=Homo sapiens OX=9606 GN=YIPF1 PE=1 SV=1	13.0719	3	4	3	1	306	34.3	5.31	94.5	96.7	95.4	102.7	102.5	108.3	95.5333	104.5	1.09386	0.0316837
Q96MH6	Transmembrane protein 68 OS=Homo sapiens OX=9606 GN=TMEM68 PE=2 SV=2	9.87654	3	5	3	1	324	37.4	7.85	92.7	96.2	97.7	109	97.8	106.7	95.5333	104.5	1.09386	0.10374
Q9ULR3	Protein phosphatase 1H OS=Homo sapiens OX=9606 GN=PPM1H PE=1 SV=2	15.5642	7	9	7	1	514	56.4	6.6	98	95.3	93.3	102.8	107.2	103.5	95.5333	104.5	1.09386	0.00965878
Q9BRP4	Proteasomal ATPase-associated factor 1 OS=Homo sapiens OX=9606 GN=PAAF1 PE=1 SV=2	22.449	9	11	9	1	392	42.2	6.32	96.3	91.2	99.1	103.7	107.1	102.7	95.5333	104.5	1.09386	0.0397984
Q9Y5L2	Hypoxia-inducible lipid droplet-associated protein OS=Homo sapiens OX=9606 GN=HILPDA PE=1 SV=1	15.873	1	1	1	1	63	6.9	7.43	97.9	93.2	95.5	105.6	105.8	102.1	95.5333	104.5	1.09386	0.00807159
P16050	Arachidonate 15-lipoxygenase OS=Homo sapiens OX=9606 GN=ALOX15 PE=1 SV=3	1.0574	1	1	1	1	662	74.8	6.58	101.9	84.1	100.6	145	75.6	92.9	95.5333	104.5	1.09386	0.713983
Q9BVC4	Target of rapamycin complex subunit LST8 OS=Homo sapiens OX=9606 GN=MLST8 PE=1 SV=1	15.6442	4	4	4	1	326	35.9	5.86	99.3	94.6	92.7	108.5	101.1	103.8	95.5333	104.467	1.09351	0.0381224
Q9H999	Pantothenate kinase 3 OS=Homo sapiens OX=9606 GN=PANK3 PE=1 SV=1	11.8919	5	8	2	1	370	41.1	6.55	86.5	86.2	113.9	95.6	106.5	111.3	95.5333	104.467	1.09351	0.450021
Q4G148	Glucoside xylosyltransferase 1 OS=Homo sapiens OX=9606 GN=GXYLT1 PE=1 SV=2	13.1818	6	9	6	1	440	50.5	8.65	97.4	101.2	88	101.1	103	109.3	95.5333	104.467	1.09351	0.13954
O75147	Obscurin-like protein 1 OS=Homo sapiens OX=9606 GN=OBSL1 PE=1 SV=4	7.96414	13	13	13	1	1896	206.8	5.63	94.7	94.1	97.8	103.8	100.5	109.1	95.5333	104.467	1.09351	0.0525647
Q9BRP1	Programmed cell death protein 2-like OS=Homo sapiens OX=9606 GN=PDCD2L PE=1 SV=1	20.9497	5	6	5	1	358	39.4	4.86	96.4	97.6	92.6	104.6	99.8	109	95.5333	104.467	1.09351	0.0573345
P35244	Replication protein A 14 kDa subunit OS=Homo sapiens OX=9606 GN=RPA3 PE=1 SV=1	35.5372	3	5	3	1	121	13.6	5.08	90.9	94.7	101	98.8	107.6	107	95.5333	104.467	1.09351	0.0944229
Q9HD15	Steroid receptor RNA activator 1 OS=Homo sapiens OX=9606 GN=SRA1 PE=1 SV=1	39.4068	7	9	7	1	236	25.7	7.03	90.5	95.4	100.7	105.7	102.3	105.4	95.5333	104.467	1.09351	0.0795988
Q6UB99	Ankyrin repeat domain-containing protein 11 OS=Homo sapiens OX=9606 GN=ANKRD11 PE=1 SV=3	3.56741	10	11	10	1	2663	297.7	7.11	94.7	95.4	96.5	99.5	108.6	105.3	95.5333	104.467	1.09351	0.0732451
Q9NPR2	Semaphorin-4B OS=Homo sapiens OX=9606 GN=SEMA4B PE=1 SV=3	6.12981	6	6	6	1	832	92.1	6.95	93.3	98.9	94.4	101.3	108.1	104	95.5333	104.467	1.09351	0.0277563
O75586	Mediator of RNA polymerase II transcription subunit 6 OS=Homo sapiens OX=9606 GN=MED6 PE=1 SV=2	25.2033	6	9	6	1	246	28.4	8.62	100.6	96.9	89.1	106.2	105.5	101.7	95.5333	104.467	1.09351	0.10366
O94829	Importin-13 OS=Homo sapiens OX=9606 GN=IPO13 PE=1 SV=3	8.20353	7	8	7	1	963	108.1	5.3	95.3	92.5	98.8	106.2	105.6	101.6	95.5333	104.467	1.09351	0.0202528
Q96PC3	AP-1 complex subunit sigma-3 OS=Homo sapiens OX=9606 GN=AP1S3 PE=1 SV=1	9.74026	2	3	1	1	154	18.3	6.79	98.9	91.4	96.3	110.1	92.9	110.3	95.5333	104.433	1.09316	0.259227
Q2PPJ7	Ral GTPase-activating protein subunit alpha-2 OS=Homo sapiens OX=9606 GN=RALGAPA2 PE=1 SV=2	5.23225	8	8	8	1	1873	210.6	6.07	107	95.6	84	98.8	104.1	110.4	95.5333	104.433	1.09316	0.318531
Q9NNX1	Tuftelin OS=Homo sapiens OX=9606 GN=TUFT1 PE=1 SV=1	22.3077	8	8	8	1	390	44.2	6	94.3	104.8	87.5	102.7	105.5	105.1	95.5333	104.433	1.09316	0.216354
Q96MX3	Zinc finger protein 48 OS=Homo sapiens OX=9606 GN=ZNF48 PE=1 SV=2	14.8867	5	5	4	1	618	67.8	9.36	93.1	97.6	96	105	101.5	106.9	95.5667	104.467	1.09313	0.013306
Q9UI14	Prenylated Rab acceptor protein 1 OS=Homo sapiens OX=9606 GN=RABAC1 PE=1 SV=1	20	3	3	3	1	185	20.6	7.34	91.8	100	94.9	102.2	104.7	106.5	95.5667	104.467	1.09313	0.0454075
Q8N0Z3	Spindle and centriole-associated protein 1 OS=Homo sapiens OX=9606 GN=SPICE1 PE=1 SV=1	9.59064	6	7	6	1	855	96.2	7.44	95.8	97.9	93	111.8	96.7	104.9	95.5667	104.467	1.09313	0.169524
Q14146	Unhealthy ribosome biogenesis protein 2 homolog OS=Homo sapiens OX=9606 GN=URB2 PE=2 SV=2	7.74278	12	13	12	1	1524	170.4	7.31	101.5	88.3	96.9	103.1	106.9	103.4	95.5667	104.467	1.09313	0.138219
Q15173	Serine/threonine-protein phosphatase 2A 56 kDa regulatory subunit beta isoform OS=Homo sapiens OX=9606 GN=PPP2R5B PE=1 SV=1	5.4326	3	3	1	1	497	57.4	6.71	86.6	87.9	112.2	112.7	105.3	95.3	95.5667	104.433	1.09278	0.423979
Q13242	Serine/arginine-rich splicing factor 9 OS=Homo sapiens OX=9606 GN=SRSF9 PE=1 SV=1	25.7919	6	10	6	1	221	25.5	8.65	89.1	104	93.6	101.1	101.6	110.6	95.5667	104.433	1.09278	0.183284
Q9Y5X1	Sorting nexin-9 OS=Homo sapiens OX=9606 GN=SNX9 PE=1 SV=1	9.7479	5	6	5	1	595	66.6	5.58	96.7	90.6	99.4	103.2	102.2	107.9	95.5667	104.433	1.09278	0.0554563
Q3KRA6	UPF0538 protein C2orf76 OS=Homo sapiens OX=9606 GN=C2orf76 PE=1 SV=3	29.3651	3	6	3	1	126	14.6	6.93	94	95.8	96.9	102.1	104	107.2	95.5667	104.433	1.09278	0.0121733
P60673	Profilin-3 OS=Homo sapiens OX=9606 GN=PFN3 PE=2 SV=1	6.56934	1	6	1	1	137	14.6	9.26	100.2	81.4	105.1	111.6	94.5	107.2	95.5667	104.433	1.09278	0.379148
Q9BTU6	Phosphatidylinositol 4-kinase type 2-alpha OS=Homo sapiens OX=9606 GN=PI4K2A PE=1 SV=1	26.5136	11	18	10	1	479	54	8.29	94.8	99	92.9	103.1	104.4	105.8	95.5667	104.433	1.09278	0.0248959
Q9NV56	MRG/MORF4L-binding protein OS=Homo sapiens OX=9606 GN=MRGBP PE=1 SV=1	21.5686	3	5	3	1	204	22.4	5.83	99.1	93.2	94.4	98.1	109.7	105.5	95.5667	104.433	1.09278	0.102788
O14763	Tumor necrosis factor receptor superfamily member 10B OS=Homo sapiens OX=9606 GN=TNFRSF10B PE=1 SV=2	26.3636	9	11	9	1	440	47.8	5.55	94.1	96.7	95.9	100.9	107.6	104.8	95.5667	104.433	1.09278	0.0314359
Q96FZ7	Charged multivesicular body protein 6 OS=Homo sapiens OX=9606 GN=CHMP6 PE=1 SV=3	18.408	4	7	4	1	201	23.5	5.31	96.3	91.5	98.9	106.3	104.7	102.3	95.5667	104.433	1.09278	0.0354123
Q7Z7F7	39S ribosomal protein L55, mitochondrial OS=Homo sapiens OX=9606 GN=MRPL55 PE=1 SV=1	23.4375	3	5	3	1	128	15.1	11.15	87.1	100.7	98.9	104.3	108.4	100.6	95.5667	104.433	1.09278	0.162253
Q00587	Cdc42 effector protein 1 OS=Homo sapiens OX=9606 GN=CDC42EP1 PE=1 SV=1	8.95141	4	5	3	1	391	40.3	7.15	91.9	92.3	102.5	99.9	98.9	114.4	95.5667	104.4	1.09243	0.229073
Q96NT5	Proton-coupled folate transporter OS=Homo sapiens OX=9606 GN=SLC46A1 PE=1 SV=1	3.05011	1	2	1	1	459	49.7	8.81	99.3	98.9	88.5	103.4	99.4	110.4	95.5667	104.4	1.09243	0.138844
Q96N38	Zinc finger protein 714 OS=Homo sapiens OX=9606 GN=ZNF714 PE=2 SV=3	1.62455	1	2	1	1	554	63.8	9.1	84.9	92.3	109.6	105.6	109.9	97.8	95.6	104.433	1.0924	0.35955
Q9H5Z1	Probable ATP-dependent RNA helicase DHX35 OS=Homo sapiens OX=9606 GN=DHX35 PE=1 SV=2	10.0996	7	7	7	1	703	78.9	8.59	95.7	92.8	98.3	101.4	104.2	107.7	95.6	104.433	1.0924	0.0224021
Q9UPR0	Inactive phospholipase C-like protein 2 OS=Homo sapiens OX=9606 GN=PLCL2 PE=1 SV=2	4.25909	5	6	5	1	1127	125.8	6.9	90.2	93.3	103.3	107.6	106.2	99.5	95.6	104.433	1.0924	0.144932
Q96N46	Tetratricopeptide repeat protein 14 OS=Homo sapiens OX=9606 GN=TTC14 PE=1 SV=1	4.02597	3	3	3	1	770	88.3	8.63	94	95.5	97.3	103.5	99.3	110.4	95.6	104.4	1.09205	0.102786
Q15269	Periodic tryptophan protein 2 homolog OS=Homo sapiens OX=9606 GN=PWP2 PE=2 SV=2	6.63765	7	8	7	1	919	102.4	6.15	107.7	93.2	85.9	104.6	105.2	103.4	95.6	104.4	1.09205	0.302955
Q9NZ43	Vesicle transport protein USE1 OS=Homo sapiens OX=9606 GN=USE1 PE=1 SV=2	30.5019	8	13	8	1	259	29.4	9.07	95.4	96.1	95.3	105	99.2	109	95.6	104.4	1.09205	0.0894092
O14607	Histone demethylase UTY OS=Homo sapiens OX=9606 GN=UTY PE=1 SV=2	3.11804	4	4	1	1	1347	149.5	7.75	103.7	93.4	89.7	108.2	98.5	106.5	95.6	104.4	1.09205	0.169956
O60306	RNA helicase aquarius OS=Homo sapiens OX=9606 GN=AQR PE=1 SV=4	11.7172	17	24	17	1	1485	171.2	6.37	101.9	91.7	93.2	102.4	108	102.8	95.6	104.4	1.09205	0.090725
Q8WU79	Stromal membrane-associated protein 2 OS=Homo sapiens OX=9606 GN=SMAP2 PE=1 SV=1	7.45921	4	5	3	1	429	46.8	8.87	96.9	96.3	93.6	102.2	106.2	104.7	95.6	104.367	1.0917	0.00505457
Q9H6A9	Pecanex-like protein 3 OS=Homo sapiens OX=9606 GN=PCNX3 PE=1 SV=2	4.47394	7	10	7	1	2034	221.9	6.64	92.4	90.5	103.9	105.2	103.4	104.5	95.6	104.367	1.0917	0.169403
Q9H8K7	Uncharacterized protein C10orf88 OS=Homo sapiens OX=9606 GN=C10orf88 PE=1 SV=2	21.1236	8	11	8	1	445	49.2	6.25	95.5	95.6	95.7	103.3	106.7	103.1	95.6	104.367	1.0917	0.0171021
O75529	TAF5-like RNA polymerase II p300/CBP-associated factor-associated factor 65 kDa subunit 5L OS=Homo sapiens OX=9606 GN=TAF5L PE=1 SV=1	7.47029	4	4	4	1	589	66.1	5.88	97	93.3	96.6	104.6	101.7	106.9	95.6333	104.4	1.09167	0.011524
P35914	Hydroxymethylglutaryl-CoA lyase, mitochondrial OS=Homo sapiens OX=9606 GN=HMGCL PE=1 SV=2	24.3077	8	9	8	1	325	34.3	8.54	97.1	100.9	88.9	102.5	104.9	105.8	95.6333	104.4	1.09167	0.122945
P06746	DNA polymerase beta OS=Homo sapiens OX=9606 GN=POLB PE=1 SV=3	2.98507	1	2	1	1	335	38.2	8.95	82.5	105.7	98.7	101.6	113	98.6	95.6333	104.4	1.09167	0.352518
Q8N7C3	Probable E3 ubiquitin-protein ligase TRIML2 OS=Homo sapiens OX=9606 GN=TRIML2 PE=1 SV=1	18.6047	7	9	7	1	387	44	5.72	93.6	91.7	101.6	103.5	98.9	110.7	95.6333	104.367	1.09132	0.130407
O75882	Attractin OS=Homo sapiens OX=9606 GN=ATRN PE=1 SV=2	10.9867	13	17	13	1	1429	158.4	7.31	93.8	98.4	94.7	104.4	101.8	106.9	95.6333	104.367	1.09132	0.0128264
Q8NBZ7	UDP-glucuronic acid decarboxylase 1 OS=Homo sapiens OX=9606 GN=UXS1 PE=1 SV=1	5.95238	3	3	3	1	420	47.5	8.94	98.4	89.6	98.9	99.3	107	106.8	95.6333	104.367	1.09132	0.0931315
P61244	Protein max OS=Homo sapiens OX=9606 GN=MAX PE=1 SV=1	36.875	5	8	5	1	160	18.3	6.3	95.7	93	98.2	103.1	103.6	106.4	95.6333	104.367	1.09132	0.0116975
A6NFI3	Zinc finger protein 316 OS=Homo sapiens OX=9606 GN=ZNF316 PE=1 SV=1	5.47809	5	5	5	1	1004	108.4	5.31	94.9	93.6	98.4	106	101	106.1	95.6333	104.367	1.09132	0.0176579
Q6UXH1	Cysteine-rich with EGF-like domain protein 2 OS=Homo sapiens OX=9606 GN=CRELD2 PE=1 SV=1	6.23229	2	4	2	1	353	38.2	4.59	101.1	96.4	89.4	105.5	102.1	105.5	95.6333	104.367	1.09132	0.112336
Q9Y618	Nuclear receptor corepressor 2 OS=Homo sapiens OX=9606 GN=NCOR2 PE=1 SV=3	16.9849	38	53	36	1	2514	273.5	7.59	92.3	94.5	100.1	101.5	108.3	103.3	95.6333	104.367	1.09132	0.0483354
O60293	Zinc finger C3H1 domain-containing protein OS=Homo sapiens OX=9606 GN=ZFC3H1 PE=1 SV=3	8.09452	16	22	16	1	1989	226.2	8.13	99.9	93.3	93.7	105.5	105.7	101.9	95.6333	104.367	1.09132	0.034577
Q8TEA8	D-aminoacyl-tRNA deacylase 1 OS=Homo sapiens OX=9606 GN=DTD1 PE=1 SV=2	29.1866	7	13	7	1	209	23.4	8.24	100.4	98.4	88.1	108.8	102.9	101.4	95.6333	104.367	1.09132	0.136121
Q96NC0	Zinc finger matrin-type protein 2 OS=Homo sapiens OX=9606 GN=ZMAT2 PE=1 SV=1	24.1206	5	5	5	1	199	23.6	9.01	91.9	95.5	99.5	94.9	117	101.2	95.6333	104.367	1.09132	0.314643
Q9Y6R4	Mitogen-activated protein kinase kinase kinase 4 OS=Homo sapiens OX=9606 GN=MAP3K4 PE=1 SV=2	5.0995	8	8	8	1	1608	181.6	6.32	97.4	96.7	92.8	100.2	103.1	109.8	95.6333	104.367	1.09132	0.0723686
P43378	Tyrosine-protein phosphatase non-receptor type 9 OS=Homo sapiens OX=9606 GN=PTPN9 PE=1 SV=1	26.4755	14	16	14	1	593	68	8.02	97.2	97.9	91.8	102.9	104.2	106	95.6333	104.367	1.09132	0.0291967
Q9UJZ1	Stomatin-like protein 2, mitochondrial OS=Homo sapiens OX=9606 GN=STOML2 PE=1 SV=1	36.5169	10	36	10	1	356	38.5	7.39	97.9	97.7	91.3	108.4	100.5	104.2	95.6333	104.367	1.09132	0.05023
P29323	Ephrin type-B receptor 2 OS=Homo sapiens OX=9606 GN=EPHB2 PE=1 SV=5	19.9052	18	28	16	1	1055	117.4	6.55	95.9	94.2	96.8	102.4	107.4	103.3	95.6333	104.367	1.09132	0.0156063
Q9ULJ8	Neurabin-1 OS=Homo sapiens OX=9606 GN=PPP1R9A PE=1 SV=2	14.8452	14	16	14	1	1098	123.3	5.1	98.9	92.5	95.5	106.8	105.6	100.7	95.6333	104.367	1.09132	0.0292457
Q9BZL4	Protein phosphatase 1 regulatory subunit 12C OS=Homo sapiens OX=9606 GN=PPP1R12C PE=1 SV=1	32.3529	20	29	20	1	782	84.8	5.57	91.9	93.8	101.2	104.3	98.7	110	95.6333	104.333	1.09097	0.115831
Q15257	Serine/threonine-protein phosphatase 2A activator OS=Homo sapiens OX=9606 GN=PTPA PE=1 SV=3	33.5196	10	17	10	1	358	40.6	5.94	97.2	97	92.7	104.9	101	107.1	95.6333	104.333	1.09097	0.0210003
Q9UHG2	ProSAAS OS=Homo sapiens OX=9606 GN=PCSK1N PE=1 SV=1	4.61538	1	1	1	1	260	27.4	6.62	73	93.9	120	105.5	102.7	104.8	95.6333	104.333	1.09097	0.587966
Q12851	Mitogen-activated protein kinase kinase kinase kinase 2 OS=Homo sapiens OX=9606 GN=MAP4K2 PE=1 SV=2	2.56098	2	3	2	1	820	91.5	6.34	88.2	100.4	98.3	105.9	109.9	97.2	95.6333	104.333	1.09097	0.176917
Q9GZP9	Derlin-2 OS=Homo sapiens OX=9606 GN=DERL2 PE=1 SV=1	12.5523	1	1	1	1	239	27.5	7.28	96.1	69.2	121.7	83.8	117.3	112	95.6667	104.367	1.09094	0.663653
Q9Y6G5	COMM domain-containing protein 10 OS=Homo sapiens OX=9606 GN=COMMD10 PE=1 SV=1	17.8218	3	7	3	1	202	23	6.54	101.5	96.6	88.9	101	101.1	111	95.6667	104.367	1.09094	0.154023
Q9UBP6	tRNA (guanine-N(7)-)-methyltransferase OS=Homo sapiens OX=9606 GN=METTL1 PE=1 SV=1	28.6232	7	13	7	1	276	31.5	7.64	99.7	92.2	95.1	104.1	100.1	108.9	95.6667	104.367	1.09094	0.0617393
Q7Z4L5	Tetratricopeptide repeat protein 21B OS=Homo sapiens OX=9606 GN=TTC21B PE=1 SV=2	7.75076	9	9	9	1	1316	150.8	6.96	96.1	92.5	98.4	103.6	100.9	108.6	95.6667	104.367	1.09094	0.0408744
P52294	Importin subunit alpha-5 OS=Homo sapiens OX=9606 GN=KPNA1 PE=1 SV=3	24.1636	12	26	7	1	538	60.2	5.01	98.5	92.9	95.6	104.2	103	105.9	95.6667	104.367	1.09094	0.017355
Q96E11	Ribosome-recycling factor, mitochondrial OS=Homo sapiens OX=9606 GN=MRRF PE=1 SV=1	22.1374	6	16	6	1	262	29.3	9.79	93.5	97.7	95.8	103.2	105.2	104.7	95.6667	104.367	1.09094	0.00826736
Q9Y2K5	R3H domain-containing protein 2 OS=Homo sapiens OX=9606 GN=R3HDM2 PE=1 SV=3	1.53689	1	1	1	1	976	106.9	8.85	96.1	95.4	95.5	97.4	95.9	119.7	95.6667	104.333	1.09059	0.377046
Q9BZC7	ATP-binding cassette sub-family A member 2 OS=Homo sapiens OX=9606 GN=ABCA2 PE=1 SV=4	0.698152	2	2	1	1	2435	269.7	6.81	97	85.4	104.6	113.3	82.1	117.6	95.6667	104.333	1.09059	0.538963
Q6N021	Methylcytosine dioxygenase TET2 OS=Homo sapiens OX=9606 GN=TET2 PE=1 SV=3	0.849151	2	2	2	1	2002	223.7	7.99	100.9	99.2	86.9	103.8	102.1	107.1	95.6667	104.333	1.09059	0.179975
Q8TB61	Adenosine 3'-phospho 5'-phosphosulfate transporter 1 OS=Homo sapiens OX=9606 GN=SLC35B2 PE=1 SV=1	17.5926	8	9	8	1	432	47.5	9.16	98.9	95.9	92.2	102.2	103.9	106.9	95.6667	104.333	1.09059	0.0260615
Q6NXT1	Ankyrin repeat domain-containing protein 54 OS=Homo sapiens OX=9606 GN=ANKRD54 PE=1 SV=2	13	4	4	4	1	300	32.5	6.28	93.3	90	103.7	102.3	105.5	105.2	95.6667	104.333	1.09059	0.164401
Q92558	Wiskott-Aldrich syndrome protein family member 1 OS=Homo sapiens OX=9606 GN=WASF1 PE=1 SV=1	11.9857	6	6	6	1	559	61.6	6.46	98.2	92.6	96.2	103.1	104.7	105.2	95.6667	104.333	1.09059	0.0224665
Q1ED39	Lysine-rich nucleolar protein 1 OS=Homo sapiens OX=9606 GN=KNOP1 PE=1 SV=1	20.3057	8	13	8	1	458	51.6	9.86	98	92.1	96.9	103.2	105.2	104.6	95.6667	104.333	1.09059	0.0310854
Q9Y5K5	Ubiquitin carboxyl-terminal hydrolase isozyme L5 OS=Homo sapiens OX=9606 GN=UCHL5 PE=1 SV=3	30.6991	8	14	8	1	329	37.6	5.33	101	92.5	93.5	106.2	103.6	103.2	95.6667	104.333	1.09059	0.0707316
O14686	Histone-lysine N-methyltransferase 2D OS=Homo sapiens OX=9606 GN=KMT2D PE=1 SV=2	6.17663	28	31	28	1	5537	593	5.58	98	89.2	99.8	107.5	102.7	102.8	95.6667	104.333	1.09059	0.100787
Q9NUL5	Repressor of yield of DENV protein OS=Homo sapiens OX=9606 GN=RYDEN PE=1 SV=2	3.78007	1	1	1	1	291	33.1	7.25	83	98.9	105.1	108.7	102.4	101.9	95.6667	104.333	1.09059	0.318041
Q9NRA0	Sphingosine kinase 2 OS=Homo sapiens OX=9606 GN=SPHK2 PE=1 SV=2	1.68196	1	1	1	1	654	69.2	6.95	95	91.5	100.5	101.9	113.1	98	95.6667	104.333	1.09059	0.190173
Q13530	Serine incorporator 3 OS=Homo sapiens OX=9606 GN=SERINC3 PE=2 SV=2	10.9937	7	7	7	1	473	52.5	7.46	95.1	93.7	98.2	97.9	106.2	108.8	95.6667	104.3	1.09024	0.10467
Q9UPR3	Protein SMG5 OS=Homo sapiens OX=9606 GN=SMG5 PE=1 SV=3	1.47638	1	1	1	1	1016	113.9	5.91	98.6	92	96.4	104	100.6	108.3	95.6667	104.3	1.09024	0.0441411
Q04759	Protein kinase C theta type OS=Homo sapiens OX=9606 GN=PRKCQ PE=1 SV=3	9.91501	8	9	5	1	706	81.8	7.61	91.9	94.2	100.9	99.1	107.8	106	95.6667	104.3	1.09024	0.084658
P23378	Glycine dehydrogenase (decarboxylating), mitochondrial OS=Homo sapiens OX=9606 GN=GLDC PE=1 SV=2	12.1569	12	15	12	1	1020	112.7	7.11	94.2	98.4	94.4	107.2	101.2	104.5	95.6667	104.3	1.09024	0.0192745
Q8WVM7	Cohesin subunit SA-1 OS=Homo sapiens OX=9606 GN=STAG1 PE=1 SV=3	15.8983	22	27	19	1	1258	144.3	5.59	98.8	91.8	96.4	107.1	102.8	103	95.6667	104.3	1.09024	0.0311687
Q8IZD2	Inactive histone-lysine N-methyltransferase 2E OS=Homo sapiens OX=9606 GN=KMT2E PE=1 SV=1	1.88375	2	2	2	1	1858	204.8	7.61	92.5	91.8	102.7	120.6	91	101.3	95.6667	104.3	1.09024	0.43276
Q86TS9	39S ribosomal protein L52, mitochondrial OS=Homo sapiens OX=9606 GN=MRPL52 PE=1 SV=2	6.50407	1	1	1	1	123	13.7	10.26	88.5	103.6	94.9	113	100.8	99.1	95.6667	104.3	1.09024	0.23554
Q8N442	Translation factor GUF1, mitochondrial OS=Homo sapiens OX=9606 GN=GUF1 PE=1 SV=1	6.4275	4	4	4	1	669	74.3	8.59	95.3	103.7	88.1	100	102.4	110.6	95.7	104.333	1.09021	0.2012
P84157	Matrix-remodeling-associated protein 7 OS=Homo sapiens OX=9606 GN=MXRA7 PE=1 SV=1	30.8824	5	8	5	1	204	21.5	4.26	93.5	93.6	100	96.7	109.3	107	95.7	104.333	1.09021	0.14279
Q6P4A8	Phospholipase B-like 1 OS=Homo sapiens OX=9606 GN=PLBD1 PE=1 SV=2	1.44665	1	1	1	1	553	63.2	9.06	87.8	93.7	105.6	105.7	109.5	97.8	95.7	104.333	1.09021	0.250728
Q9NWS8	Required for meiotic nuclear division protein 1 homolog OS=Homo sapiens OX=9606 GN=RMND1 PE=1 SV=2	4.00891	2	3	2	1	449	51.6	8.69	90.6	101.2	95.3	97.6	118.3	97.1	95.7	104.333	1.09021	0.346895
Q9NU19	TBC1 domain family member 22B OS=Homo sapiens OX=9606 GN=TBC1D22B PE=1 SV=3	8.91089	4	4	3	1	505	59	7.39	93.6	95.8	97.7	100.5	108.2	104.2	95.7	104.3	1.08986	0.0409739
Q96FC9	ATP-dependent DNA helicase DDX11 OS=Homo sapiens OX=9606 GN=DDX11 PE=1 SV=1	8.35052	7	7	7	1	970	108.2	7.31	88.9	99.3	98.9	101.3	102.3	109.3	95.7	104.3	1.08986	0.11791
Q8TD30	Alanine aminotransferase 2 OS=Homo sapiens OX=9606 GN=GPT2 PE=1 SV=1	5.16252	2	3	2	1	523	57.9	7.71	97.1	97.5	92.5	105.9	98	109	95.7	104.3	1.08986	0.102301
O00584	Ribonuclease T2 OS=Homo sapiens OX=9606 GN=RNASET2 PE=1 SV=2	7.8125	2	3	2	1	256	29.5	7.08	98.6	91.6	96.9	110.2	93.7	109	95.7	104.3	1.08986	0.242184
Q9Y2D2	UDP-N-acetylglucosamine transporter OS=Homo sapiens OX=9606 GN=SLC35A3 PE=1 SV=1	6.76923	2	4	1	1	325	36	9.16	97.4	89.6	100.1	101.6	104.8	106.5	95.7	104.3	1.08986	0.0949493
Q5C9Z4	Nucleolar MIF4G domain-containing protein 1 OS=Homo sapiens OX=9606 GN=NOM1 PE=1 SV=1	18.3721	13	14	13	1	860	96.2	8.1	100	92.8	94.3	110.5	103.2	99.2	95.7	104.3	1.08986	0.1065
Q9NW75	G patch domain-containing protein 2 OS=Homo sapiens OX=9606 GN=GPATCH2 PE=1 SV=1	17.6136	9	9	9	1	528	58.9	9.09	92.5	93.9	100.7	104.1	102.6	106.1	95.7	104.267	1.08952	0.0618225
Q5QJE6	Deoxynucleotidyltransferase terminal-interacting protein 2 OS=Homo sapiens OX=9606 GN=DNTTIP2 PE=1 SV=2	20.2381	12	14	12	1	756	84.4	6.16	99.1	93.6	94.4	101.1	106.2	105.5	95.7	104.267	1.08952	0.0218557
Q14254	Flotillin-2 OS=Homo sapiens OX=9606 GN=FLOT2 PE=1 SV=2	26.6355	11	20	11	1	428	47	5.25	101.5	94.4	91.2	107.2	102	103.6	95.7	104.267	1.08952	0.0879437
Q69YQ0	Cytospin-A OS=Homo sapiens OX=9606 GN=SPECC1L PE=1 SV=2	24.709	24	28	24	1	1117	124.5	5.72	99.4	94.2	93.5	105	104.4	103.4	95.7	104.267	1.08952	0.037387
O95721	Synaptosomal-associated protein 29 OS=Homo sapiens OX=9606 GN=SNAP29 PE=1 SV=1	46.124	10	16	10	1	258	29	5.81	92.8	94.3	100.1	103.8	102.5	106.6	95.7333	104.3	1.08948	0.0412358
O00221	NF-kappa-B inhibitor epsilon OS=Homo sapiens OX=9606 GN=NFKBIE PE=1 SV=3	5	2	2	2	1	500	52.8	6.68	97.1	98	92.1	104.2	104.2	104.5	95.7333	104.3	1.08948	0.0425888
A6ND36	Protein FAM83G OS=Homo sapiens OX=9606 GN=FAM83G PE=1 SV=2	9.59903	7	7	7	1	823	90.8	6.39	94.7	106.1	93.9	114	105.6	101.4	98.2333	107	1.08924	0.180581
A0A096LP01	Small integral membrane protein 26 OS=Homo sapiens OX=9606 GN=SMIM26 PE=3 SV=1	26.3158	2	4	2	1	95	10.9	6.7	96	96	95.2	91.6	114.2	107	95.7333	104.267	1.08914	0.328842
Q6NXE6	Armadillo repeat-containing protein 6 OS=Homo sapiens OX=9606 GN=ARMC6 PE=1 SV=2	21.7565	12	15	12	1	501	54.1	6.24	94	96.6	96.6	101.1	108.4	103.3	95.7333	104.267	1.08914	0.0437594
P0CJ78	Zinc finger protein 865 OS=Homo sapiens OX=9606 GN=ZNF865 PE=1 SV=1	2.73843	2	2	2	1	1059	111	9.19	94	93.1	100.1	105.6	104.4	102.8	95.7333	104.267	1.08914	0.0469926
O94768	Serine/threonine-protein kinase 17B OS=Homo sapiens OX=9606 GN=STK17B PE=1 SV=1	2.41935	1	1	1	1	372	42.3	5.25	99.2	87.8	100.2	107	105.5	100.3	95.7333	104.267	1.08914	0.152715
Q96FJ2	Dynein light chain 2, cytoplasmic OS=Homo sapiens OX=9606 GN=DYNLL2 PE=1 SV=1	57.3034	4	11	2	1	89	10.3	7.37	93.9	104	89.3	107.2	105.8	99.8	95.7333	104.267	1.08914	0.179367
Q9HBH1	Peptide deformylase, mitochondrial OS=Homo sapiens OX=9606 GN=PDF PE=1 SV=1	8.64198	2	2	2	1	243	27	9.16	101.1	99.2	86.9	103.9	96.1	112.8	95.7333	104.267	1.08914	0.263846
Q6ICB0	Desumoylating isopeptidase 1 OS=Homo sapiens OX=9606 GN=DESI1 PE=1 SV=1	4.7619	1	1	1	1	168	18.3	4.94	95.6	89.9	101.7	101	106.2	105.6	95.7333	104.267	1.08914	0.112941
P61964	WD repeat-containing protein 5 OS=Homo sapiens OX=9606 GN=WDR5 PE=1 SV=1	20.3593	5	6	5	1	334	36.6	8.27	95.5	98.6	93.1	101.4	111.3	100.1	95.7333	104.267	1.08914	0.122258
O76041	Nebulette OS=Homo sapiens OX=9606 GN=NEBL PE=1 SV=1	3.94477	4	5	4	1	1014	116.4	7.99	90.9	87.6	108.7	98.2	100.3	114.2	95.7333	104.233	1.08879	0.364983
Q9UMS6	Synaptopodin-2 OS=Homo sapiens OX=9606 GN=SYNPO2 PE=1 SV=2	2.65325	3	3	3	1	1093	117.4	8.57	86.3	102.3	98.6	105.4	102.3	105	95.7333	104.233	1.08879	0.217576
Q9Y2W2	WW domain-binding protein 11 OS=Homo sapiens OX=9606 GN=WBP11 PE=1 SV=1	22.3089	14	22	14	1	641	70	8.38	93	94.2	100	100	109.2	103.5	95.7333	104.233	1.08879	0.0719062
P62316	Small nuclear ribonucleoprotein Sm D2 OS=Homo sapiens OX=9606 GN=SNRPD2 PE=1 SV=1	61.8644	8	31	8	1	118	13.5	9.91	101.3	96.9	89	101.8	107.7	103.2	95.7333	104.233	1.08879	0.126862
Q8WWY3	U4/U6 small nuclear ribonucleoprotein Prp31 OS=Homo sapiens OX=9606 GN=PRPF31 PE=1 SV=2	22.8457	11	19	11	1	499	55.4	5.78	96.4	90	100.8	103.2	106.7	102.8	95.7333	104.233	1.08879	0.098644
P78395	Melanoma antigen preferentially expressed in tumors OS=Homo sapiens OX=9606 GN=PRAME PE=1 SV=1	4.71513	2	2	2	1	509	57.9	6.9	98.1	88.3	100.9	105.8	108.2	98.8	95.7667	104.267	1.08876	0.154092
Q9Y6K9	NF-kappa-B essential modulator OS=Homo sapiens OX=9606 GN=IKBKG PE=1 SV=2	23.1504	10	13	10	1	419	48.2	5.71	94.7	95.5	97.1	109	99.7	104.1	95.7667	104.267	1.08876	0.0785157
O75528	Transcriptional adapter 3 OS=Homo sapiens OX=9606 GN=TADA3 PE=1 SV=1	15.5093	5	5	5	1	432	48.9	6.27	91.9	98.1	97.3	101.1	107.1	104.6	95.7667	104.267	1.08876	0.0317965
Q96D09	G-protein coupled receptor-associated sorting protein 2 OS=Homo sapiens OX=9606 GN=GPRASP2 PE=1 SV=1	2.2673	2	2	2	1	838	93.7	5.01	91.2	96.4	99.7	107.3	104.4	101.1	95.7667	104.267	1.08876	0.0551712
Q9Y5B8	Nucleoside diphosphate kinase 7 OS=Homo sapiens OX=9606 GN=NME7 PE=1 SV=1	10.6383	4	4	4	1	376	42.5	6.47	91.6	98.6	97.1	98.5	113.8	100.4	95.7667	104.233	1.08841	0.214142
Q9Y283	Inversin OS=Homo sapiens OX=9606 GN=INVS PE=1 SV=2	0.56338	1	1	1	1	1065	117.8	9.35	79.2	103.1	105	82.2	124.9	105.6	95.7667	104.233	1.08841	0.603769
Q5SW79	Centrosomal protein of 170 kDa OS=Homo sapiens OX=9606 GN=CEP170 PE=1 SV=1	32.5758	45	65	44	1	1584	175.2	7.11	94.2	94.5	98.6	104.1	104.9	103.7	95.7667	104.233	1.08841	0.0217122
Q14693	Phosphatidate phosphatase LPIN1 OS=Homo sapiens OX=9606 GN=LPIN1 PE=1 SV=2	10.2247	7	8	5	1	890	98.6	6.58	88.6	95	103.7	111.4	98.7	102.6	95.7667	104.233	1.08841	0.21755
Q96B49	Mitochondrial import receptor subunit TOM6 homolog OS=Homo sapiens OX=9606 GN=TOMM6 PE=1 SV=1	18.9189	1	4	1	1	74	8	4.89	91.5	94.6	101.2	101.1	102.9	108.7	95.7667	104.233	1.08841	0.0851928
O15160	DNA-directed RNA polymerases I and III subunit RPAC1 OS=Homo sapiens OX=9606 GN=POLR1C PE=1 SV=1	25.1445	6	13	6	1	346	39.2	5.5	97.2	101.7	88.4	102.2	103.2	107.3	95.7667	104.233	1.08841	0.150615
Q8N2H4	Protein SYS1 homolog OS=Homo sapiens OX=9606 GN=SYS1 PE=1 SV=1	5.76923	1	2	1	1	156	17.6	7.72	92.2	99.6	95.5	100.2	107.8	104.7	95.7667	104.233	1.08841	0.0511964
Q8N4Q0	Prostaglandin reductase 3 OS=Homo sapiens OX=9606 GN=ZADH2 PE=1 SV=1	14.8541	5	5	5	1	377	40.1	8.18	98.4	98.6	90.3	107.1	100.9	104.7	95.7667	104.233	1.08841	0.0704314
Q5TCS8	Adenylate kinase 9 OS=Homo sapiens OX=9606 GN=AK9 PE=1 SV=2	0.3663	1	1	1	1	1911	221.3	5.01	100.5	103.8	83	114.9	93.3	104.5	95.7667	104.233	1.08841	0.398973
Q6RW13	Type-1 angiotensin II receptor-associated protein OS=Homo sapiens OX=9606 GN=AGTRAP PE=1 SV=1	29.5597	3	3	3	1	159	17.4	6.14	96.1	88.7	102.5	111.7	97.2	103.8	95.7667	104.233	1.08841	0.217323
Q5SQ80	Ankyrin repeat domain-containing protein 20A2 OS=Homo sapiens OX=9606 GN=ANKRD20A2 PE=4 SV=1	3.52369	2	2	2	1	823	94	7.94	101.1	106.3	79.9	104.4	91.5	116.7	95.7667	104.2	1.08806	0.481538
A6NKC9	SH2 domain-containing protein 7 OS=Homo sapiens OX=9606 GN=SH2D7 PE=4 SV=2	1.55211	1	1	1	1	451	49.8	6.42	106.6	75.6	105.1	110.5	89.9	112.2	95.7667	104.2	1.08806	0.536882
Q9P273	Teneurin-3 OS=Homo sapiens OX=9606 GN=TENM3 PE=2 SV=3	1.14857	2	2	2	1	2699	300.8	6.42	89.5	105.2	92.6	111.6	96	105	95.7667	104.2	1.08806	0.270338
Q9NXA8	NAD-dependent protein deacylase sirtuin-5, mitochondrial OS=Homo sapiens OX=9606 GN=SIRT5 PE=1 SV=2	19.0323	5	8	5	1	310	33.9	8.47	96.8	97.7	92.8	108.1	99.6	104.9	95.7667	104.2	1.08806	0.0553184
Q8IVJ1	Solute carrier family 41 member 1 OS=Homo sapiens OX=9606 GN=SLC41A1 PE=2 SV=2	6.04288	2	2	2	1	513	54.9	5.3	92.4	88.8	106.1	101.4	111	100.2	95.7667	104.2	1.08806	0.261363
Q9NV79	Protein-L-isoaspartate O-methyltransferase domain-containing protein 2 OS=Homo sapiens OX=9606 GN=PCMTD2 PE=2 SV=2	2.49307	1	1	1	1	361	41	6.11	78.9	105	103.5	96.1	103.2	113.4	95.8	104.233	1.08803	0.449871
P30533	Alpha-2-macroglobulin receptor-associated protein OS=Homo sapiens OX=9606 GN=LRPAP1 PE=1 SV=1	45.6583	17	27	17	1	357	41.4	8.78	94.1	91.9	101.4	99.3	105.9	107.5	95.8	104.233	1.08803	0.0926772
Q8TDZ2	[F-actin]-monooxygenase MICAL1 OS=Homo sapiens OX=9606 GN=MICAL1 PE=1 SV=2	10.5904	10	11	9	1	1067	117.8	6.4	101.2	97.7	88.5	102	106.5	104.2	95.8	104.233	1.08803	0.145278
Q8NEZ5	F-box only protein 22 OS=Homo sapiens OX=9606 GN=FBXO22 PE=1 SV=1	13.1514	5	9	5	1	403	44.5	7.03	104	87.7	95.7	107.9	102.5	102.3	95.8	104.233	1.08803	0.207581
O00622	Protein CYR61 OS=Homo sapiens OX=9606 GN=CYR61 PE=1 SV=1	34.1207	12	18	12	1	381	42	8.21	106	79.4	102	104.7	106.2	101.8	95.8	104.233	1.08803	0.416026
P0CG08	Golgi pH regulator B OS=Homo sapiens OX=9606 GN=GPR89B PE=1 SV=1	2.63736	1	1	1	1	455	52.9	9.28	101.9	100.1	85.4	112.5	109.1	91.1	95.8	104.233	1.08803	0.377612
Q9H501	ESF1 homolog OS=Homo sapiens OX=9606 GN=ESF1 PE=1 SV=1	21.8566	19	24	19	1	851	98.7	5.11	100.2	96.9	90.3	105.1	106.5	101.1	95.8	104.233	1.08803	0.0817927
Q92575	UBX domain-containing protein 4 OS=Homo sapiens OX=9606 GN=UBXN4 PE=1 SV=2	22.0472	9	18	9	1	508	56.7	6.38	103.2	102.3	98	110.7	108	111.5	101.167	110.067	1.08797	0.0137348
P52655	Transcription initiation factor IIA subunit 1 OS=Homo sapiens OX=9606 GN=GTF2A1 PE=1 SV=1	2.92553	1	2	1	1	376	41.5	4.55	94.7	91.1	101.6	108.1	92.4	112.1	95.8	104.2	1.08768	0.302475
Q9BQ04	RNA-binding protein 4B OS=Homo sapiens OX=9606 GN=RBM4B PE=1 SV=1	45.1253	16	34	2	1	359	40.1	6.74	99.9	85.2	102.3	101.5	101.2	109.9	95.8	104.2	1.08768	0.258166
O15169	Axin-1 OS=Homo sapiens OX=9606 GN=AXIN1 PE=1 SV=2	3.94432	3	3	3	1	862	95.6	6.96	87.1	100.5	99.8	100.9	103.5	108.2	95.8	104.2	1.08768	0.184563
A8K855	EF-hand calcium-binding domain-containing protein 7 OS=Homo sapiens OX=9606 GN=EFCAB7 PE=1 SV=1	3.02067	2	2	2	1	629	71.9	6.38	90.7	106	90.7	100.2	104.6	107.8	95.8	104.2	1.08768	0.236672
Q9ULW3	Activator of basal transcription 1 OS=Homo sapiens OX=9606 GN=ABT1 PE=1 SV=1	24.2647	5	5	5	1	272	31.1	9.88	100.6	91.9	94.9	108.9	96.1	107.6	95.8	104.2	1.08768	0.168529
Q96MH2	Protein HEXIM2 OS=Homo sapiens OX=9606 GN=HEXIM2 PE=1 SV=1	29.021	7	11	6	1	286	32.4	6.55	90.1	93.9	103.4	104.8	100.9	106.9	95.8	104.2	1.08768	0.155524
Q9UM22	Mammalian ependymin-related protein 1 OS=Homo sapiens OX=9606 GN=EPDR1 PE=1 SV=2	17.4107	4	7	4	1	224	25.4	6.6	96.2	93.8	97.4	99	107.6	106	95.8	104.2	1.08768	0.0706012
Q9ULJ7	Ankyrin repeat domain-containing protein 50 OS=Homo sapiens OX=9606 GN=ANKRD50 PE=1 SV=4	15.8852	20	22	20	1	1429	155.8	6.6	93.8	96.8	96.8	103.5	103.8	105.3	95.8	104.2	1.08768	0.00451339
Q9GZS1	DNA-directed RNA polymerase I subunit RPA49 OS=Homo sapiens OX=9606 GN=POLR1E PE=1 SV=2	20.3742	10	17	10	1	481	53.9	8.56	100.3	90.7	96.4	105.7	102	104.9	95.8	104.2	1.08768	0.0790723
Q9UHR6	Zinc finger HIT domain-containing protein 2 OS=Homo sapiens OX=9606 GN=ZNHIT2 PE=1 SV=1	14.3921	5	8	5	1	403	42.9	5.99	90.6	105.1	91.7	104	105.6	103	95.8	104.2	1.08768	0.210874
Q14690	Protein RRP5 homolog OS=Homo sapiens OX=9606 GN=PDCD11 PE=1 SV=3	18.1187	35	49	35	1	1871	208.6	8.87	103.5	91.9	92	103.8	107.6	101.2	95.8	104.2	1.08768	0.147851
O43678	NADH dehydrogenase [ubiquinone] 1 alpha subcomplex subunit 2 OS=Homo sapiens OX=9606 GN=NDUFA2 PE=1 SV=3	41.4141	5	5	5	1	99	10.9	9.57	89.5	98	99.9	102.2	110.9	99.5	95.8	104.2	1.08768	0.148552
Q9BW71	HIRA-interacting protein 3 OS=Homo sapiens OX=9606 GN=HIRIP3 PE=1 SV=3	23.0216	12	14	12	1	556	61.9	8.54	90.5	96.9	100	102.7	102.2	107.6	95.8	104.167	1.08733	0.0760049
Q6DKI1	60S ribosomal protein L7-like 1 OS=Homo sapiens OX=9606 GN=RPL7L1 PE=1 SV=1	13.8211	3	4	3	1	246	28.6	10.51	103.1	88.4	95.9	100.6	106.9	105	95.8	104.167	1.08733	0.177333
Q3B7T1	Erythroid differentiation-related factor 1 OS=Homo sapiens OX=9606 GN=EDRF1 PE=1 SV=1	10.5008	12	13	12	1	1238	138.4	6.33	99.3	94.2	93.9	103.5	104.2	104.8	95.8	104.167	1.08733	0.0361864
O00750	Phosphatidylinositol 4-phosphate 3-kinase C2 domain-containing subunit beta OS=Homo sapiens OX=9606 GN=PIK3C2B PE=1 SV=2	1.34639	2	2	2	1	1634	184.7	7.3	89.8	100.3	97.3	101	108	103.5	95.8	104.167	1.08733	0.0992266
Q9BZF2	Oxysterol-binding protein-related protein 7 OS=Homo sapiens OX=9606 GN=OSBPL7 PE=1 SV=1	3.91924	2	2	2	1	842	95.4	8.05	91.9	95.5	100	111.9	97.3	103.3	95.8	104.167	1.08733	0.178927
Q9C000	NACHT, LRR and PYD domains-containing protein 1 OS=Homo sapiens OX=9606 GN=NLRP1 PE=1 SV=1	0.882553	1	1	1	1	1473	165.8	6.84	100.8	81.5	105.1	114	108.9	89.6	95.8	104.167	1.08733	0.465691
Q6RFH5	WD repeat-containing protein 74 OS=Homo sapiens OX=9606 GN=WDR74 PE=1 SV=1	30.3896	10	11	10	1	385	42.4	8.32	99.9	94.2	93.3	103.2	104.6	104.7	95.8	104.167	1.08733	0.0494473
Q8N196	Homeobox protein SIX5 OS=Homo sapiens OX=9606 GN=SIX5 PE=1 SV=3	4.05954	3	3	3	1	739	74.5	4.96	97.5	97.4	92.6	99.8	100.5	112.3	95.8333	104.2	1.0873	0.16433
Q7Z736	Pleckstrin homology domain-containing family H member 3 OS=Homo sapiens OX=9606 GN=PLEKHH3 PE=1 SV=2	5.67465	4	4	4	1	793	85.3	7.83	92.1	99.4	96	102.9	102.9	106.8	95.8333	104.2	1.0873	0.0369201
O95983	Methyl-CpG-binding domain protein 3 OS=Homo sapiens OX=9606 GN=MBD3 PE=1 SV=1	16.1512	5	6	5	1	291	32.8	5.34	92.5	94.3	100.7	99.1	108.5	105	95.8333	104.2	1.0873	0.0873836
Q9H825	Methyltransferase-like protein 8 OS=Homo sapiens OX=9606 GN=METTL8 PE=2 SV=2	16.1512	5	7	5	1	291	33.4	6.95	96.8	95.8	94.9	107.2	101.5	103.9	95.8333	104.2	1.0873	0.0271732
P30520	Adenylosuccinate synthetase isozyme 2 OS=Homo sapiens OX=9606 GN=ADSS PE=1 SV=3	31.7982	11	20	11	1	456	50.1	6.55	94.3	93.9	99.3	102.4	106.9	103.3	95.8333	104.2	1.0873	0.0213964
Q9BRJ6	Uncharacterized protein C7orf50 OS=Homo sapiens OX=9606 GN=C7orf50 PE=1 SV=1	35.567	4	12	4	1	194	22.1	9.64	98.2	101.2	88.1	104.5	106.4	101.7	95.8333	104.2	1.0873	0.159269
Q9NXH8	Torsin-4A OS=Homo sapiens OX=9606 GN=TOR4A PE=1 SV=2	21.9858	9	17	9	1	423	46.9	9.94	96.1	96.4	94.9	100.8	106.2	105.4	95.8	104.133	1.08699	0.0311693
Q99767	Amyloid-beta A4 precursor protein-binding family A member 2 OS=Homo sapiens OX=9606 GN=APBA2 PE=1 SV=3	3.73832	2	2	2	1	749	82.5	4.86	95.8	97	94.7	102.3	100.4	109.8	95.8333	104.167	1.08696	0.0940845
Q9ULV0	Unconventional myosin-Vb OS=Homo sapiens OX=9606 GN=MYO5B PE=1 SV=3	4.38312	9	11	4	1	1848	213.5	7.2	104.1	84.1	99.3	106.7	96	109.8	95.8333	104.167	1.08696	0.326558
P14316	Interferon regulatory factor 2 OS=Homo sapiens OX=9606 GN=IRF2 PE=1 SV=2	2.29226	1	1	1	1	349	39.3	7.52	94.2	102.1	91.2	100.8	102.7	109	95.8333	104.167	1.08696	0.116022
Q5JPI9	EEF1A lysine methyltransferase 2 OS=Homo sapiens OX=9606 GN=EEF1AKMT2 PE=1 SV=2	5.49828	1	1	1	1	291	31.8	6.16	104.8	87.7	95	105.4	98.6	108.5	95.8333	104.167	1.08696	0.236726
Q99755	Phosphatidylinositol 4-phosphate 5-kinase type-1 alpha OS=Homo sapiens OX=9606 GN=PIP5K1A PE=1 SV=1	13.1673	7	7	6	1	562	62.6	8.21	95	95.4	97.1	101.9	104.8	105.8	95.8333	104.167	1.08696	0.0074489
P49247	Ribose-5-phosphate isomerase OS=Homo sapiens OX=9606 GN=RPIA PE=1 SV=3	18.6495	5	7	5	1	311	33.2	8.54	89	99	99.5	105.6	102.1	104.8	95.8333	104.167	1.08696	0.124986
Q8WVE0	EEF1A lysine methyltransferase 1 OS=Homo sapiens OX=9606 GN=EEF1AKMT1 PE=1 SV=1	8.8785	2	3	2	1	214	24.5	4.55	97.8	88.2	101.5	102.4	105.8	104.3	95.8333	104.167	1.08696	0.163956
Q5VIR6	Vacuolar protein sorting-associated protein 53 homolog OS=Homo sapiens OX=9606 GN=VPS53 PE=1 SV=1	13.5908	10	14	10	1	699	79.6	6.02	97.9	93.3	96.3	105.8	103.3	103.4	95.8333	104.167	1.08696	0.0103815
Q9NVH1	DnaJ homolog subfamily C member 11 OS=Homo sapiens OX=9606 GN=DNAJC11 PE=1 SV=2	11.8068	7	9	7	1	559	63.2	8.4	98.5	87.8	101.2	106.2	103.4	102.9	95.8333	104.167	1.08696	0.172488
Q9NXF1	Testis-expressed protein 10 OS=Homo sapiens OX=9606 GN=TEX10 PE=1 SV=2	18.9451	19	24	19	1	929	105.6	9.36	103.3	88.4	95.8	104.6	105.4	102.5	95.8333	104.167	1.08696	0.188333
Q9BRU9	rRNA-processing protein UTP23 homolog OS=Homo sapiens OX=9606 GN=UTP23 PE=1 SV=2	14.4578	4	6	4	1	249	28.4	10.07	105.1	90.8	91.6	112.5	97.6	102.4	95.8333	104.167	1.08696	0.262222
Q8WXI2	Connector enhancer of kinase suppressor of ras 2 OS=Homo sapiens OX=9606 GN=CNKSR2 PE=1 SV=1	3.86847	4	4	4	1	1034	117.5	6.79	97.7	99.7	90.1	109.8	100.4	102.3	95.8333	104.167	1.08696	0.111728
Q14331	Protein FRG1 OS=Homo sapiens OX=9606 GN=FRG1 PE=1 SV=1	31.3953	8	11	8	1	258	29.2	9.01	98.8	93.8	94.9	103.9	106.8	101.8	95.8333	104.167	1.08696	0.016581
P32970	CD70 antigen OS=Homo sapiens OX=9606 GN=CD70 PE=1 SV=2	11.9171	2	2	2	1	193	21.1	8.53	89	93	105.5	95.6	121.9	95	95.8333	104.167	1.08696	0.469917
Q5U649	Uncharacterized protein C12orf60 OS=Homo sapiens OX=9606 GN=C12orf60 PE=2 SV=2	4.08163	1	1	1	1	245	27.6	7.96	88.4	133.2	65.9	93.9	128.1	90.5	95.8333	104.167	1.08696	0.74059
Q7Z3V4	Ubiquitin-protein ligase E3B OS=Homo sapiens OX=9606 GN=UBE3B PE=1 SV=3	7.30337	6	7	6	1	1068	123	8.19	98.9	97.6	91	101	102.2	109.2	95.8333	104.133	1.08661	0.0790036
Q9NXR1	Nuclear distribution protein nudE homolog 1 OS=Homo sapiens OX=9606 GN=NDE1 PE=1 SV=3	37.0149	10	12	10	1	335	37.7	5.15	87.9	99.4	100.2	100.1	103.7	108.6	95.8333	104.133	1.08661	0.164505
Q9C0D3	Protein zyg-11 homolog B OS=Homo sapiens OX=9606 GN=ZYG11B PE=1 SV=2	10.0806	7	9	7	1	744	83.9	6.86	96	93.3	98.2	101.7	104.8	105.9	95.8333	104.133	1.08661	0.0122387
Q86VV8	Rotatin OS=Homo sapiens OX=9606 GN=RTTN PE=1 SV=3	5.57053	10	12	10	1	2226	248.5	6.7	99	96.4	92.1	106.1	101.4	104.9	95.8333	104.133	1.08661	0.032959
Q96F24	Nuclear receptor-binding factor 2 OS=Homo sapiens OX=9606 GN=NRBF2 PE=1 SV=1	14.6341	5	6	5	1	287	32.4	5.87	92.4	90.1	105	106.3	101.9	104.2	95.8333	104.133	1.08661	0.209495
P42025	Beta-centractin OS=Homo sapiens OX=9606 GN=ACTR1B PE=1 SV=1	12.5	5	10	1	1	376	42.3	6.4	96.8	92.9	97.9	97.3	105.4	109.8	95.8667	104.167	1.08658	0.138466
Q9Y210	Short transient receptor potential channel 6 OS=Homo sapiens OX=9606 GN=TRPC6 PE=1 SV=1	2.36305	2	2	2	1	931	106.3	6.67	86.7	110.2	90.7	104.9	98.4	109.2	95.8667	104.167	1.08658	0.378062
Q96IL0	Apoptogenic protein 1, mitochondrial OS=Homo sapiens OX=9606 GN=APOPT1 PE=2 SV=3	5.33981	1	1	1	1	206	24.1	9.96	84.8	91.9	110.9	112.3	91.3	108.9	95.8667	104.167	1.08658	0.460839
Q15365	Poly(rC)-binding protein 1 OS=Homo sapiens OX=9606 GN=PCBP1 PE=1 SV=2	51.1236	14	87	7	1	356	37.5	7.09	97.2	92.3	98.1	103.6	104	104.9	95.8667	104.167	1.08658	0.0389814
Q6ZRP7	Sulfhydryl oxidase 2 OS=Homo sapiens OX=9606 GN=QSOX2 PE=1 SV=3	24.7851	17	28	17	1	698	77.5	7.72	92.8	97.2	97.6	103.8	104.1	104.6	95.8667	104.167	1.08658	0.0302563
Q53F19	Nuclear cap-binding protein subunit 3 OS=Homo sapiens OX=9606 GN=NCBP3 PE=1 SV=2	16.9355	9	13	9	1	620	70.5	5.73	100.5	93	94.1	106.5	102.4	103.6	95.8667	104.167	1.08658	0.0511007
Q9NVN8	Guanine nucleotide-binding protein-like 3-like protein OS=Homo sapiens OX=9606 GN=GNL3L PE=1 SV=1	28.0069	16	20	15	1	582	65.5	8.44	95.4	94.2	98	103	106.1	103.4	95.8667	104.167	1.08658	0.00532796
C9J7I0	UBAP1-MVB12-associated (UMA)-domain containing protein 1 OS=Homo sapiens OX=9606 GN=UMAD1 PE=2 SV=2	21.8978	2	2	2	1	137	15.2	4.48	80.9	99.7	107	98	104.3	110.1	95.8667	104.133	1.08623	0.408826
Q6N069	N-alpha-acetyltransferase 16, NatA auxiliary subunit OS=Homo sapiens OX=9606 GN=NAA16 PE=1 SV=2	23.0324	22	26	16	1	864	101.4	7.87	96.3	93.9	97.4	103.6	100	108.8	95.8667	104.133	1.08623	0.0678567
Q8IZV5	Retinol dehydrogenase 10 OS=Homo sapiens OX=9606 GN=RDH10 PE=1 SV=1	3.81232	1	1	1	1	341	38.1	7.4	92.3	88.3	107	96.9	107.4	108.1	95.8667	104.133	1.08623	0.298299
P38935	DNA-binding protein SMUBP-2 OS=Homo sapiens OX=9606 GN=IGHMBP2 PE=1 SV=3	9.76838	11	12	11	1	993	109.1	8.97	97.8	93.7	96.1	105	101.9	105.5	95.8667	104.133	1.08623	0.0073008
Q86WB0	Nuclear-interacting partner of ALK OS=Homo sapiens OX=9606 GN=ZC3HC1 PE=1 SV=1	33.0677	12	18	12	1	502	55.2	5.62	99.9	94.2	93.5	106.9	101.7	103.8	95.8667	104.133	1.08623	0.0345264
Q9NRN7	L-aminoadipate-semialdehyde dehydrogenase-phosphopantetheinyl transferase OS=Homo sapiens OX=9606 GN=AASDHPPT PE=1 SV=2	25.5663	9	14	9	1	309	35.8	6.8	97.5	97	93.1	102.1	108.1	102.2	95.8667	104.133	1.08623	0.0320105
Q9C0B9	Zinc finger CCHC domain-containing protein 2 OS=Homo sapiens OX=9606 GN=ZCCHC2 PE=1 SV=6	2.71647	3	3	3	1	1178	125.9	7.01	93	97.8	96.9	109.6	100.3	102.6	95.9	104.167	1.0862	0.078497
Q6P9B6	TLD domain-containing protein 1 OS=Homo sapiens OX=9606 GN=TLDC1 PE=1 SV=2	10.307	4	5	4	1	456	51	6.24	99.2	93.2	95.2	102.4	104.8	105.1	95.8667	104.1	1.08588	0.0264961
Q7Z5Q1	Cytoplasmic polyadenylation element-binding protein 2 OS=Homo sapiens OX=9606 GN=CPEB2 PE=2 SV=3	15.1104	7	8	6	1	589	64.9	7.21	97	90.9	99.7	111.1	100.3	100.9	95.8667	104.1	1.08588	0.138273
Q9UI43	rRNA methyltransferase 2, mitochondrial OS=Homo sapiens OX=9606 GN=MRM2 PE=1 SV=1	6.91057	2	2	2	1	246	27.4	9.5	89.7	95.8	102.2	100.6	97.6	114.2	95.9	104.133	1.08585	0.265563
P40306	Proteasome subunit beta type-10 OS=Homo sapiens OX=9606 GN=PSMB10 PE=1 SV=1	10.2564	4	5	4	1	273	28.9	7.81	91.8	99.3	96.6	104.7	102.5	105.2	95.9	104.133	1.08585	0.0501114
Q13216	DNA excision repair protein ERCC-8 OS=Homo sapiens OX=9606 GN=ERCC8 PE=1 SV=1	18.6869	6	6	6	1	396	44	6.35	98.3	94.8	94.6	107.9	102.4	102.1	95.9	104.133	1.08585	0.0281247
Q11201	CMP-N-acetylneuraminate-beta-galactosamide-alpha-2,3-sialyltransferase 1 OS=Homo sapiens OX=9606 GN=ST3GAL1 PE=2 SV=1	7.05882	2	2	1	1	340	39.1	9.09	97.6	92.7	97.4	107	102.8	102.6	95.9	104.133	1.08585	0.0190326
O00142	Thymidine kinase 2, mitochondrial OS=Homo sapiens OX=9606 GN=TK2 PE=1 SV=4	10.9434	3	4	3	1	265	31	8.46	105	93.2	89.5	101.5	97.8	113	95.9	104.1	1.08551	0.278285
Q8NEZ3	WD repeat-containing protein 19 OS=Homo sapiens OX=9606 GN=WDR19 PE=1 SV=2	2.30999	3	3	3	1	1342	151.5	6.35	96.7	100.3	90.7	99	106.9	106.4	95.9	104.1	1.08551	0.0970689
P31751	RAC-beta serine/threonine-protein kinase OS=Homo sapiens OX=9606 GN=AKT2 PE=1 SV=2	31.6008	13	19	10	1	481	55.7	6.37	93.3	96.4	98	99.8	108	104.5	95.9	104.1	1.08551	0.0535548
Q3T8J9	GON-4-like protein OS=Homo sapiens OX=9606 GN=GON4L PE=1 SV=1	0.75859	2	2	2	1	2241	248.5	5.01	93.6	98	96.1	101.9	106.5	103.9	95.9	104.1	1.08551	0.011303
Q9NU22	Midasin OS=Homo sapiens OX=9606 GN=MDN1 PE=1 SV=2	11.5797	57	69	57	1	5596	632.4	5.68	100.8	94.4	92.5	107	103	102.3	95.9	104.1	1.08551	0.0614179
P36969	Phospholipid hydroperoxide glutathione peroxidase OS=Homo sapiens OX=9606 GN=GPX4 PE=1 SV=3	16.2437	3	5	3	1	197	22.2	8.37	100.3	97.7	89.7	103.7	107.6	101	95.9	104.1	1.08551	0.107177
Q9H8E8	Cysteine-rich protein 2-binding protein OS=Homo sapiens OX=9606 GN=KAT14 PE=1 SV=3	2.55754	2	2	2	1	782	88.8	6.57	97.9	91.7	98.1	100.5	103.5	108.3	95.9	104.1	1.08551	0.0573268
Q9Y5J1	U3 small nucleolar RNA-associated protein 18 homolog OS=Homo sapiens OX=9606 GN=UTP18 PE=1 SV=3	18.8849	8	12	8	1	556	62	8.76	100.1	97.8	89.8	103	102.7	106.6	95.9	104.1	1.08551	0.104759
Q7Z5L9	Interferon regulatory factor 2-binding protein 2 OS=Homo sapiens OX=9606 GN=IRF2BP2 PE=1 SV=2	47.5298	18	31	15	1	587	61	8.69	90.6	93.6	103.5	101.9	104.8	105.6	95.9	104.1	1.08551	0.162219
Q9NWM8	Peptidyl-prolyl cis-trans isomerase FKBP14 OS=Homo sapiens OX=9606 GN=FKBP14 PE=1 SV=1	13.7441	3	3	3	1	211	24.2	6.07	96.2	88.8	102.7	103.8	104.6	103.9	95.9	104.1	1.08551	0.177415
O60353	Frizzled-6 OS=Homo sapiens OX=9606 GN=FZD6 PE=1 SV=2	8.92351	6	6	6	1	706	79.2	7.96	89.2	100.5	98	106.6	104.8	100.9	95.9	104.1	1.08551	0.123687
Q86SQ7	Serologically defined colon cancer antigen 8 OS=Homo sapiens OX=9606 GN=SDCCAG8 PE=1 SV=1	0.981767	1	1	1	1	713	82.6	5.81	102.7	91.9	93.1	102.3	101.4	108.6	95.9	104.1	1.08551	0.126764
Q9Y2S7	Polymerase delta-interacting protein 2 OS=Homo sapiens OX=9606 GN=POLDIP2 PE=1 SV=1	32.0652	10	21	10	1	368	42	8.63	98.8	94.7	94.2	103.8	104.2	104.2	95.9	104.067	1.08516	0.0295168
P49447	Cytochrome b561 OS=Homo sapiens OX=9606 GN=CYB561 PE=1 SV=2	4.38247	1	1	1	1	251	27.5	8.56	96.9	97.8	93	106.8	101.9	103.5	95.9	104.067	1.08516	0.0166793
O15514	DNA-directed RNA polymerase II subunit RPB4 OS=Homo sapiens OX=9606 GN=POLR2D PE=1 SV=1	23.2394	2	2	2	1	142	16.3	4.79	102.7	86.6	98.4	113.6	94.5	104.1	95.9	104.067	1.08516	0.328051
Q9UQR1	Zinc finger protein 148 OS=Homo sapiens OX=9606 GN=ZNF148 PE=1 SV=2	12.2166	7	7	7	1	794	88.9	6.48	85.9	98.2	103.6	108	103.1	101.1	95.9	104.067	1.08516	0.255611
Q86YB8	ERO1-like protein beta OS=Homo sapiens OX=9606 GN=ERO1B PE=1 SV=2	10.4925	4	7	3	1	467	53.5	7.99	95.7	102.3	89.8	102.7	101.6	108	95.9333	104.1	1.08513	0.138518
Q9BX10	GTP-binding protein 2 OS=Homo sapiens OX=9606 GN=GTPBP2 PE=1 SV=1	9.46844	5	5	5	1	602	65.7	8.05	92.6	94.8	100.4	100.3	112.9	99.1	95.9333	104.1	1.08513	0.199192
Q9Y584	Mitochondrial import inner membrane translocase subunit Tim22 OS=Homo sapiens OX=9606 GN=TIMM22 PE=1 SV=2	11.8557	2	2	2	1	194	20	7.59	95.9	96.2	95.7	104.8	96	111.4	95.9333	104.067	1.08478	0.209712
Q7L775	EPM2A-interacting protein 1 OS=Homo sapiens OX=9606 GN=EPM2AIP1 PE=1 SV=1	12.6853	5	6	5	1	607	70.3	6.11	87.5	102.5	97.8	110.4	94.4	107.4	95.9333	104.067	1.08478	0.286784
O96018	Amyloid-beta A4 precursor protein-binding family A member 3 OS=Homo sapiens OX=9606 GN=APBA3 PE=1 SV=1	2.43478	1	1	1	1	575	61.4	4.94	92.3	95.1	100.4	107	100.5	104.7	95.9333	104.067	1.08478	0.0584497
P09493	Tropomyosin alpha-1 chain OS=Homo sapiens OX=9606 GN=TPM1 PE=1 SV=2	64.4366	28	113	11	1	284	32.7	4.74	93.2	93.7	100.9	104.3	101.4	106.5	95.9333	104.067	1.08478	0.0611852
Q53HL2	Borealin OS=Homo sapiens OX=9606 GN=CDCA8 PE=1 SV=2	16.7857	4	4	4	1	280	31.3	9.86	95	89.4	103.4	107.2	100.8	104.2	95.9333	104.067	1.08478	0.173108
Q9BRX5	DNA replication complex GINS protein PSF3 OS=Homo sapiens OX=9606 GN=GINS3 PE=1 SV=1	31.4815	5	11	5	1	216	24.5	5.34	91.9	96.3	99.6	106.9	94.2	111	95.9333	104.033	1.08443	0.246894
Q9H267	Vacuolar protein sorting-associated protein 33B OS=Homo sapiens OX=9606 GN=VPS33B PE=1 SV=2	26.4182	17	21	17	1	617	70.5	6.71	100.6	92.5	94.7	104.9	100.3	106.9	95.9333	104.033	1.08443	0.0623567
Q9BW92	Threonine--tRNA ligase, mitochondrial OS=Homo sapiens OX=9606 GN=TARS2 PE=1 SV=1	11.1421	9	12	9	1	718	81	7.3	94.6	94.5	98.7	101.5	104.5	106.1	95.9333	104.033	1.08443	0.0137951
Q86X10	Ral GTPase-activating protein subunit beta OS=Homo sapiens OX=9606 GN=RALGAPB PE=1 SV=1	12.3159	16	18	16	1	1494	166.7	6.79	100.1	93.7	94	104.7	102.1	105.3	95.9333	104.033	1.08443	0.0424616
Q9NZU5	LIM and cysteine-rich domains protein 1 OS=Homo sapiens OX=9606 GN=LMCD1 PE=1 SV=1	64.1096	20	40	20	1	365	40.8	7.93	93.7	97.8	96.3	100.1	107.7	104.3	95.9333	104.033	1.08443	0.0459979
Q15699	ALX homeobox protein 1 OS=Homo sapiens OX=9606 GN=ALX1 PE=1 SV=2	6.13497	2	2	2	1	326	36.9	8.57	94.3	93.5	100	101.3	108.2	102.6	95.9333	104.033	1.08443	0.0513822
Q9NZ56	Formin-2 OS=Homo sapiens OX=9606 GN=FMN2 PE=1 SV=4	1.50987	2	2	2	1	1722	180	5.47	98.5	98.8	90.5	106.8	109.1	96.2	95.9333	104.033	1.08443	0.177
Q969H6	Ribonuclease P/MRP protein subunit POP5 OS=Homo sapiens OX=9606 GN=POP5 PE=1 SV=1	4.29448	1	2	1	1	163	18.8	7.27	105.9	77.9	104.1	105.3	97.8	109.1	95.9667	104.067	1.0844	0.472658
O00468	Agrin OS=Homo sapiens OX=9606 GN=AGRN PE=1 SV=6	18.4236	29	40	29	1	2068	217.2	6.39	97.5	95.6	94.8	102.6	103.8	105.8	95.9667	104.067	1.0844	0.00298012
Q12788	Transducin beta-like protein 3 OS=Homo sapiens OX=9606 GN=TBL3 PE=1 SV=2	22.401	15	23	15	1	808	89	6.9	95.1	91.8	101	101.3	107.9	103	95.9667	104.067	1.0844	0.0780372
O15457	MutS protein homolog 4 OS=Homo sapiens OX=9606 GN=MSH4 PE=1 SV=2	1.06838	1	1	1	1	936	104.7	7.37	100.2	81.8	105.9	106.7	92.7	112.7	95.9667	104.033	1.08406	0.440148
Q3MIX3	Uncharacterized aarF domain-containing protein kinase 5 OS=Homo sapiens OX=9606 GN=ADCK5 PE=1 SV=3	2.41379	1	2	1	1	580	65.8	8.87	90.5	93.1	104.3	106.2	96.4	109.5	95.9667	104.033	1.08406	0.235624
Q9UJX6	Anaphase-promoting complex subunit 2 OS=Homo sapiens OX=9606 GN=ANAPC2 PE=1 SV=1	12.2871	10	12	10	1	822	93.8	5.22	96.6	95.2	96.1	107.5	97.9	106.7	95.9667	104.033	1.08406	0.11734
Q86V85	Integral membrane protein GPR180 OS=Homo sapiens OX=9606 GN=GPR180 PE=2 SV=1	2.27273	1	1	1	1	440	49.4	7.39	98.7	91.3	97.9	103.9	104.8	103.4	95.9667	104.033	1.08406	0.0710024
O95817	BAG family molecular chaperone regulator 3 OS=Homo sapiens OX=9606 GN=BAG3 PE=1 SV=3	44.5217	18	34	18	1	575	61.6	6.95	87.7	97.5	102.7	101.1	106.8	104.2	95.9667	104.033	1.08406	0.200187
P25686	DnaJ homolog subfamily B member 2 OS=Homo sapiens OX=9606 GN=DNAJB2 PE=1 SV=3	20.679	6	7	5	1	324	35.6	5.95	90.4	96.2	101.3	107.9	101.5	102.7	95.9667	104.033	1.08406	0.108587
Q9NX58	Cell growth-regulating nucleolar protein OS=Homo sapiens OX=9606 GN=LYAR PE=1 SV=2	42.4802	15	33	15	1	379	43.6	9.54	94.9	91.7	101.3	107.3	102.6	102.2	95.9667	104.033	1.08406	0.0843417
Q6Y2X3	DnaJ homolog subfamily C member 14 OS=Homo sapiens OX=9606 GN=DNAJC14 PE=2 SV=2	4.13105	3	4	3	1	702	78.5	8.09	95	96.7	96.2	101.6	103.3	107.1	95.9667	104	1.08371	0.0296688
P82930	28S ribosomal protein S34, mitochondrial OS=Homo sapiens OX=9606 GN=MRPS34 PE=1 SV=2	20.1835	4	8	4	1	218	25.6	9.98	98.8	93.8	95.3	104.3	103	104.7	95.9667	104	1.08371	0.0227014
Q9NVM4	Protein arginine N-methyltransferase 7 OS=Homo sapiens OX=9606 GN=PRMT7 PE=1 SV=1	6.06936	4	6	4	1	692	78.4	5.57	102	92.2	93.7	106.4	101.3	104.3	95.9667	104	1.08371	0.101589
Q9BY78	E3 ubiquitin-protein ligase RNF26 OS=Homo sapiens OX=9606 GN=RNF26 PE=1 SV=1	1.84758	1	1	1	1	433	47.7	8.46	103.1	88	96.9	97.2	96.8	118.1	96	104.033	1.08368	0.397061
Q96T37	RNA-binding protein 15 OS=Homo sapiens OX=9606 GN=RBM15 PE=1 SV=2	25.2815	21	28	20	1	977	107.1	10.08	97.2	96.5	94.3	102.3	101	108.8	96	104.033	1.08368	0.0658588
Q12979	Active breakpoint cluster region-related protein OS=Homo sapiens OX=9606 GN=ABR PE=2 SV=2	17.3458	15	26	14	1	859	97.5	6.55	94.7	97.6	95.7	99.4	106.8	105.9	96	104.033	1.08368	0.0610926
Q5T3I0	G patch domain-containing protein 4 OS=Homo sapiens OX=9606 GN=GPATCH4 PE=1 SV=2	50.2242	21	36	21	1	446	50.4	9.63	91.1	96	100.9	103	103.4	105.7	96	104.033	1.08368	0.0946058
P49023	Paxillin OS=Homo sapiens OX=9606 GN=PXN PE=1 SV=3	31.1337	15	22	15	1	591	64.5	6.19	87.8	94.2	106	102.7	105.9	103.5	96	104.033	1.08368	0.268984
Q8N8R5	UPF0565 protein C2orf69 OS=Homo sapiens OX=9606 GN=C2orf69 PE=1 SV=1	12.987	4	4	4	1	385	43.4	8.09	98	92.3	97.7	104.8	109.3	98	96	104.033	1.08368	0.118505
Q5TAQ9	DDB1- and CUL4-associated factor 8 OS=Homo sapiens OX=9606 GN=DCAF8 PE=1 SV=1	15.4104	8	11	8	1	597	66.8	5.39	95.5	96.7	95.8	100.6	105.3	106.2	96	104.033	1.08368	0.0388538
Q9GZV5	WW domain-containing transcription regulator protein 1 OS=Homo sapiens OX=9606 GN=WWTR1 PE=1 SV=1	19.5	7	11	7	1	400	44.1	5.82	76	97.1	114.9	90.2	111.3	110.5	96	104	1.08333	0.583241
Q9H3H5	UDP-N-acetylglucosamine--dolichyl-phosphate N-acetylglucosaminephosphotransferase OS=Homo sapiens OX=9606 GN=DPAGT1 PE=1 SV=2	5.39216	3	4	3	1	408	46.1	8	100.1	88.4	99.5	102.1	100.3	109.6	96	104	1.08333	0.173194
Q6P4A7	Sideroflexin-4 OS=Homo sapiens OX=9606 GN=SFXN4 PE=1 SV=1	8.90208	2	3	2	1	337	38	9.19	91.2	99.7	97.1	102.2	101.1	108.7	96	104	1.08333	0.0818494
Q9UNZ5	Leydig cell tumor 10 kDa protein homolog OS=Homo sapiens OX=9606 GN=C19orf53 PE=1 SV=1	25.2525	3	6	3	1	99	10.6	11.55	95.2	96.1	96.7	103.5	102.8	105.7	96	104	1.08333	0.0041098
Q92567	Protein FAM168A OS=Homo sapiens OX=9606 GN=FAM168A PE=1 SV=2	7.37705	2	3	2	1	244	26.2	8.98	94.7	97.7	95.6	106.3	100.6	105.1	96	104	1.08333	0.0264853
Q99569	Plakophilin-4 OS=Homo sapiens OX=9606 GN=PKP4 PE=1 SV=2	8.55705	9	10	9	1	1192	131.8	8.94	90.6	98.1	99.3	105.1	102.2	104.7	96	104	1.08333	0.0866864
P56589	Peroxisomal biogenesis factor 3 OS=Homo sapiens OX=9606 GN=PEX3 PE=1 SV=1	6.97051	3	3	3	1	373	42.1	8.15	97.3	93	97.7	99.6	108.4	104	96	104	1.08333	0.0670837
Q9Y6B7	AP-4 complex subunit beta-1 OS=Homo sapiens OX=9606 GN=AP4B1 PE=1 SV=2	11.3667	8	9	8	1	739	83.2	5.86	94	97.1	96.9	101.3	106.9	103.8	96	104	1.08333	0.0199298
Q8IV38	Ankyrin repeat and MYND domain-containing protein 2 OS=Homo sapiens OX=9606 GN=ANKMY2 PE=1 SV=1	24.9433	12	17	12	1	441	49.3	6.25	97	99.3	91.7	102.9	105.8	103.3	96	104	1.08333	0.0552698
P83876	Thioredoxin-like protein 4A OS=Homo sapiens OX=9606 GN=TXNL4A PE=1 SV=1	35.2113	5	12	5	1	142	16.8	5.85	99	91.2	97.8	102.6	106.2	103.2	96	104	1.08333	0.0628129
Q6IPU0	Centromere protein P OS=Homo sapiens OX=9606 GN=CENPP PE=1 SV=1	6.94444	2	2	2	1	288	33.1	6.27	94.8	100.3	92.9	103.3	107.6	101.1	96	104	1.08333	0.0535411
Q96IR2	Zinc finger protein 845 OS=Homo sapiens OX=9606 GN=ZNF845 PE=1 SV=3	4.3299	2	2	1	1	970	113.1	9.33	100.2	82.5	105.3	107.1	105.1	99.8	96	104	1.08333	0.367976
Q99496	E3 ubiquitin-protein ligase RING2 OS=Homo sapiens OX=9606 GN=RNF2 PE=1 SV=1	12.2024	3	4	3	1	336	37.6	6.84	98.6	94.3	95.1	106.2	106.9	98.9	96	104	1.08333	0.0691726
Q6UXY1	Brain-specific angiogenesis inhibitor 1-associated protein 2-like protein 2 OS=Homo sapiens OX=9606 GN=BAIAP2L2 PE=1 SV=1	5.48204	2	2	2	1	529	59	9.51	96.5	94.1	97.4	113.2	107.5	91.3	96	104	1.08333	0.346567
Q9H2I8	Leucine-rich melanocyte differentiation-associated protein OS=Homo sapiens OX=9606 GN=LRMDA PE=1 SV=1	10.101	2	2	2	1	198	22.6	6.7	105.6	92.3	90.1	103.2	99.9	108.8	96	103.967	1.08299	0.241165
P49069	Calcium signal-modulating cyclophilin ligand OS=Homo sapiens OX=9606 GN=CAMLG PE=1 SV=1	7.09459	2	3	2	1	296	32.9	8.05	95	93.1	99.9	104.7	100.4	106.8	96	103.967	1.08299	0.0452897
Q92506	Estradiol 17-beta-dehydrogenase 8 OS=Homo sapiens OX=9606 GN=HSD17B8 PE=1 SV=2	27.2031	6	7	6	1	261	27	6.54	101.4	92.6	94	96.4	105.1	110.4	96	103.967	1.08299	0.190249
Q9NZ52	ADP-ribosylation factor-binding protein GGA3 OS=Homo sapiens OX=9606 GN=GGA3 PE=1 SV=1	10.9267	6	10	6	1	723	78.3	5.58	98.8	96.1	93.1	106.4	100.9	104.6	96	103.967	1.08299	0.0260568
Q9UQB8	Brain-specific angiogenesis inhibitor 1-associated protein 2 OS=Homo sapiens OX=9606 GN=BAIAP2 PE=1 SV=1	19.3841	10	16	10	1	552	60.8	8.9	91.6	97.3	99.1	100.1	107.6	104.2	96	103.967	1.08299	0.0638555
Q53H47	Histone-lysine N-methyltransferase SETMAR OS=Homo sapiens OX=9606 GN=SETMAR PE=1 SV=2	5.55556	3	3	3	1	684	78	7.14	93.3	103.8	91	112.2	93.3	106.5	96.0333	104	1.08296	0.315918
P56945	Breast cancer anti-estrogen resistance protein 1 OS=Homo sapiens OX=9606 GN=BCAR1 PE=1 SV=2	27.7011	19	26	18	1	870	93.3	5.67	91.1	97.7	99.3	99.9	107.2	104.9	96.0333	104	1.08296	0.0751395
O95208	Epsin-2 OS=Homo sapiens OX=9606 GN=EPN2 PE=1 SV=3	7.02028	4	6	4	1	641	68.4	7.52	97.4	91.3	99.4	102.4	104.8	104.8	96.0333	104	1.08296	0.0701498
O60684	Importin subunit alpha-7 OS=Homo sapiens OX=9606 GN=KPNA6 PE=1 SV=1	23.8806	12	27	7	1	536	60	4.98	100	93.4	94.7	103.3	104.6	104.1	96.0333	104	1.08296	0.0541858
Q8IYQ7	Threonine synthase-like 1 OS=Homo sapiens OX=9606 GN=THNSL1 PE=1 SV=2	18.3042	12	15	12	1	743	83	7.12	91.7	99.2	97.2	104.7	104	103.3	96.0333	104	1.08296	0.0666016
Q15366	Poly(rC)-binding protein 2 OS=Homo sapiens OX=9606 GN=PCBP2 PE=1 SV=1	44.9315	13	84	5	1	365	38.6	6.79	95	94.8	98.3	99.2	105.4	107.3	96.0333	103.967	1.08261	0.0650876
O60318	Germinal-center associated nuclear protein OS=Homo sapiens OX=9606 GN=MCM3AP PE=1 SV=2	7.82828	13	14	13	1	1980	218.3	6.39	95.6	96.3	96.2	108.7	101.5	101.7	96.0333	103.967	1.08261	0.0774638
Q00537	Cyclin-dependent kinase 17 OS=Homo sapiens OX=9606 GN=CDK17 PE=1 SV=2	14.3403	6	6	3	1	523	59.5	9.03	94.1	104.2	89.8	98.2	103	110.7	96.0333	103.967	1.08261	0.23188
P42858	Huntingtin OS=Homo sapiens OX=9606 GN=HTT PE=1 SV=2	11.8714	33	43	33	1	3142	347.4	6.2	98.9	93.6	95.6	103.3	102.1	106.5	96.0333	103.967	1.08261	0.0182336
Q96J84	Kin of IRRE-like protein 1 OS=Homo sapiens OX=9606 GN=KIRREL1 PE=1 SV=2	16.7768	11	13	11	1	757	83.5	5.73	96.6	95.4	96.1	104.2	103.1	104.6	96.0333	103.967	1.08261	0.000219906
Q9BV29	Coiled-coil domain-containing protein 32 OS=Homo sapiens OX=9606 GN=CCDC32 PE=1 SV=2	4.86486	1	1	1	1	185	20.6	4.53	87.5	94	106.6	107	101.1	103.8	96.0333	103.967	1.08261	0.290562
Q969X6	U3 small nucleolar RNA-associated protein 4 homolog OS=Homo sapiens OX=9606 GN=UTP4 PE=1 SV=1	17.4927	13	15	13	1	686	76.8	8.85	101.4	93.1	93.6	103.6	105	103.3	96.0333	103.967	1.08261	0.0930572
Q9NWY4	Histone PARylation factor 1 OS=Homo sapiens OX=9606 GN=HPF1 PE=1 SV=2	19.3642	7	9	7	1	346	39.4	6.8	97.5	97.8	92.8	101.3	107.9	102.7	96.0333	103.967	1.08261	0.0393112
P63165	Small ubiquitin-related modifier 1 OS=Homo sapiens OX=9606 GN=SUMO1 PE=1 SV=1	41.5842	5	7	5	1	101	11.6	5.52	92.4	91.8	103.9	111.6	102.2	98.1	96.0333	103.967	1.08261	0.230215
P0DPB6	DNA-directed RNA polymerases I and III subunit RPAC2 OS=Homo sapiens OX=9606 GN=POLR1D PE=1 SV=1	29.3233	3	5	3	1	133	15.2	5.8	90.7	95.1	102.3	104.1	109.8	98	96.0333	103.967	1.08261	0.173716
P30305	M-phase inducer phosphatase 2 OS=Homo sapiens OX=9606 GN=CDC25B PE=1 SV=2	5.68966	3	3	3	1	580	64.9	6.4	87.6	100.8	99.7	94.3	116.1	101.4	96.0333	103.933	1.08226	0.370475
Q9Y3B9	RRP15-like protein OS=Homo sapiens OX=9606 GN=RRP15 PE=1 SV=2	28.3688	8	14	8	1	282	31.5	5.52	102.1	91	95.1	104	104.9	103	96.0667	103.967	1.08223	0.131305
Q8NBI2	Cytochrome b ascorbate-dependent protein 3 OS=Homo sapiens OX=9606 GN=CYB561A3 PE=1 SV=1	7.85124	2	2	2	1	242	27.2	9.6	90.8	92.5	104.9	97.8	104.1	110	96.0667	103.967	1.08223	0.239494
Q8N9F7	Lysophospholipase D GDPD1 OS=Homo sapiens OX=9606 GN=GDPD1 PE=1 SV=2	10.5096	3	3	3	1	314	36.1	8.47	99.5	95.3	93.4	100.5	103.5	107.9	96.0667	103.967	1.08223	0.0496594
Q8IWA0	WD repeat-containing protein 75 OS=Homo sapiens OX=9606 GN=WDR75 PE=1 SV=1	13.253	10	13	10	1	830	94.4	5.96	104.2	89.6	94.4	102.3	107.7	101.9	96.0667	103.967	1.08223	0.199254
Q9BTN0	Leucine-rich repeat and fibronectin type-III domain-containing protein 3 OS=Homo sapiens OX=9606 GN=LRFN3 PE=2 SV=1	1.59236	1	1	1	1	628	66.2	7.24	75.2	106.3	106.7	93.4	102.9	115.5	96.0667	103.933	1.08189	0.56211
Q9HD40	O-phosphoseryl-tRNA(Sec) selenium transferase OS=Homo sapiens OX=9606 GN=SEPSECS PE=1 SV=2	6.78643	4	4	4	1	501	55.7	8.05	100.8	94.9	92.5	101	101.9	108.9	96.0667	103.933	1.08189	0.0884724
Q8IWW6	Rho GTPase-activating protein 12 OS=Homo sapiens OX=9606 GN=ARHGAP12 PE=1 SV=1	26.3593	20	27	20	1	846	96.2	7.61	93.1	95.7	99.4	103.7	102.6	105.5	96.0667	103.933	1.08189	0.0333382
Q14919	Dr1-associated corepressor OS=Homo sapiens OX=9606 GN=DRAP1 PE=1 SV=3	32.1951	6	15	6	1	205	22.3	5.17	95.7	98.3	94.2	103.5	104.4	103.9	96.0667	103.933	1.08189	0.0186229
Q674X7	Kazrin OS=Homo sapiens OX=9606 GN=KAZN PE=1 SV=2	3.35484	3	3	3	1	775	86.3	7.03	92.8	106.5	88.9	108.1	108.7	95	96.0667	103.933	1.08189	0.323432
Q99501	GAS2-like protein 1 OS=Homo sapiens OX=9606 GN=GAS2L1 PE=1 SV=2	7.04846	3	3	3	1	681	72.7	10.05	87.9	106.2	94.1	108.9	84.8	118.1	96.0667	103.933	1.08189	0.53487
P48681	Nestin OS=Homo sapiens OX=9606 GN=NES PE=1 SV=2	14.4972	20	25	20	1	1621	177.3	4.36	97.3	96.5	94.4	109.1	99.6	103.1	96.0667	103.933	1.08189	0.0940879
Q86UD0	Suppressor APC domain-containing protein 2 OS=Homo sapiens OX=9606 GN=SAPCD2 PE=1 SV=2	9.39086	3	3	3	1	394	42.6	8.82	89.1	100.1	99	103.5	102.3	105.9	96.0667	103.9	1.08154	0.145418
Q5BJH7	Protein YIF1B OS=Homo sapiens OX=9606 GN=YIF1B PE=1 SV=1	11.7834	2	6	2	1	314	34.4	9.16	98.4	90.8	99	103.1	99.4	109.2	96.0667	103.9	1.08154	0.114719
O95210	Starch-binding domain-containing protein 1 OS=Homo sapiens OX=9606 GN=STBD1 PE=1 SV=1	27.095	9	9	9	1	358	39	5.73	92.6	99.1	96.5	99	106.7	106	96.0667	103.9	1.08154	0.0689872
P41161	ETS translocation variant 5 OS=Homo sapiens OX=9606 GN=ETV5 PE=1 SV=1	3.52941	2	2	2	1	510	57.8	5.69	101	93.8	93.4	111.8	95.2	104.7	96.0667	103.9	1.08154	0.243563
Q68DU8	BTB/POZ domain-containing protein KCTD16 OS=Homo sapiens OX=9606 GN=KCTD16 PE=1 SV=1	2.1028	1	1	1	1	428	49.1	8.09	102.2	107	79	109.2	99.3	103.2	96.0667	103.9	1.08154	0.466138
Q8TDN6	Ribosome biogenesis protein BRX1 homolog OS=Homo sapiens OX=9606 GN=BRIX1 PE=1 SV=2	16.4306	8	12	8	1	353	41.4	9.92	94.6	93.8	99.9	113.8	104.4	93.6	96.1	103.933	1.08151	0.310636
Q29980	MHC class I polypeptide-related sequence B OS=Homo sapiens OX=9606 GN=MICB PE=1 SV=1	12.2715	3	4	3	1	383	42.6	6.98	99.3	94.5	94.5	95.7	98.4	117.7	96.1	103.933	1.08151	0.375873
P09455	Retinol-binding protein 1 OS=Homo sapiens OX=9606 GN=RBP1 PE=1 SV=2	24.4444	3	3	3	1	135	15.8	5.11	103.2	100.3	84.8	100.4	105.9	105.5	96.1	103.933	1.08151	0.30228
Q9Y6D9	Mitotic spindle assembly checkpoint protein MAD1 OS=Homo sapiens OX=9606 GN=MAD1L1 PE=1 SV=2	30.6407	22	26	22	1	718	83	5.92	97.6	95.2	95.5	104.4	102.2	105.2	96.1	103.933	1.08151	0.00288748
Q9BXI6	TBC1 domain family member 10A OS=Homo sapiens OX=9606 GN=TBC1D10A PE=1 SV=1	11.811	6	6	6	1	508	57.1	8.44	98	93.5	96.8	103.9	102.9	105	96.1	103.933	1.08151	0.0157847
Q9BWU0	Kanadaptin OS=Homo sapiens OX=9606 GN=SLC4A1AP PE=1 SV=1	32.4121	22	31	22	1	796	88.8	5.19	92.5	103.4	92.4	106	100.8	105	96.1	103.933	1.08151	0.152703
P18031	Tyrosine-protein phosphatase non-receptor type 1 OS=Homo sapiens OX=9606 GN=PTPN1 PE=1 SV=1	41.8391	18	29	18	1	435	49.9	6.27	96.7	98.4	93.2	100.1	107.2	104.5	96.1	103.933	1.08151	0.0426093
P28161	Glutathione S-transferase Mu 2 OS=Homo sapiens OX=9606 GN=GSTM2 PE=1 SV=2	25.2294	6	6	3	1	218	25.7	6.37	95.5	95.6	97.2	104.7	102.9	104.2	96.1	103.933	1.08151	0.000524617
Q04727	Transducin-like enhancer protein 4 OS=Homo sapiens OX=9606 GN=TLE4 PE=1 SV=3	16.8176	12	16	4	1	773	83.7	7.5	92.7	97.3	98.3	109.3	100.3	102.2	96.1	103.933	1.08151	0.0847092
Q9H5Q4	Dimethyladenosine transferase 2, mitochondrial OS=Homo sapiens OX=9606 GN=TFB2M PE=1 SV=1	21.7172	9	13	9	1	396	45.3	9.19	94.6	95.4	98.3	102	107.2	102.6	96.1	103.933	1.08151	0.0215287
Q9BPX1	17-beta-hydroxysteroid dehydrogenase 14 OS=Homo sapiens OX=9606 GN=HSD17B14 PE=1 SV=1	4.44444	1	1	1	1	270	28.3	6.06	93.5	104.2	90.6	113.4	93.2	105.1	96.1	103.9	1.08117	0.344376
Q86SQ9	Dehydrodolichyl diphosphate synthase complex subunit DHDDS OS=Homo sapiens OX=9606 GN=DHDDS PE=1 SV=3	6.00601	2	2	2	1	333	38.6	8.28	85.6	97.6	105.1	104.2	104.6	102.9	96.1	103.9	1.08117	0.302924
P17066	Heat shock 70 kDa protein 6 OS=Homo sapiens OX=9606 GN=HSPA6 PE=1 SV=2	19.2846	11	206	1	1	643	71	6.14	90.6	92.1	105.6	106.5	104.4	100.8	96.1	103.9	1.08117	0.238553
Q4AC99	Probable inactive 1-aminocyclopropane-1-carboxylate synthase-like protein 2 OS=Homo sapiens OX=9606 GN=ACCSL PE=2 SV=3	1.23239	1	1	1	1	568	65.2	6.49	97.8	90.3	100.2	108.1	97.7	105.9	96.1	103.9	1.08117	0.147514
Q9Y4C8	Probable RNA-binding protein 19 OS=Homo sapiens OX=9606 GN=RBM19 PE=1 SV=3	20.8333	18	25	18	1	960	107.3	6.54	100.3	93.2	94.8	102.7	105.6	103.4	96.1	103.9	1.08117	0.0526982
Q96T58	Msx2-interacting protein OS=Homo sapiens OX=9606 GN=SPEN PE=1 SV=1	13.0731	39	41	39	1	3664	402	7.64	97.7	94.1	96.5	103.2	105.1	103.4	96.1	103.9	1.08117	0.00648912
Q7Z7A1	Centriolin OS=Homo sapiens OX=9606 GN=CNTRL PE=1 SV=2	0.473118	1	1	1	1	2325	268.7	5.55	86.7	86.8	114.8	93.2	99.3	119.2	96.1	103.9	1.08117	0.558617
Q92966	snRNA-activating protein complex subunit 3 OS=Homo sapiens OX=9606 GN=SNAPC3 PE=1 SV=1	5.83942	1	1	1	1	411	46.7	5.27	113.8	73.7	100.8	112.5	87.2	112	96.1	103.9	1.08117	0.621353
O00154	Cytosolic acyl coenzyme A thioester hydrolase OS=Homo sapiens OX=9606 GN=ACOT7 PE=1 SV=3	31.0526	11	18	11	1	380	41.8	8.54	98.9	95.2	94.2	101	102.6	108.1	96.1	103.9	1.08117	0.0468615
O76070	Gamma-synuclein OS=Homo sapiens OX=9606 GN=SNCG PE=1 SV=2	23.622	2	2	2	1	127	13.3	4.86	105.8	92.5	90	100.7	103.8	107.2	96.1	103.9	1.08117	0.248345
Q12770	Sterol regulatory element-binding protein cleavage-activating protein OS=Homo sapiens OX=9606 GN=SCAP PE=1 SV=4	3.51837	4	4	4	1	1279	139.6	6.86	89.8	99	99.5	104.3	100.9	106.5	96.1	103.9	1.08117	0.115527
Q9H6S3	Epidermal growth factor receptor kinase substrate 8-like protein 2 OS=Homo sapiens OX=9606 GN=EPS8L2 PE=1 SV=2	32.5874	20	42	20	1	715	80.6	6.84	98.7	95.4	94.2	105.3	101.3	105.1	96.1	103.9	1.08117	0.0140944
P61587	Rho-related GTP-binding protein RhoE OS=Homo sapiens OX=9606 GN=RND3 PE=1 SV=1	25	5	6	5	1	244	27.4	8.48	97.2	93.4	97.8	104.8	101.3	105.7	96.1333	103.933	1.08114	0.0154251
O15530	3-phosphoinositide-dependent protein kinase 1 OS=Homo sapiens OX=9606 GN=PDPK1 PE=1 SV=1	16.3669	8	12	8	1	556	63.1	7.36	100.5	92.2	95.7	104.9	101.8	105.1	96.1333	103.933	1.08114	0.0659121
Q9BWT6	Meiotic nuclear division protein 1 homolog OS=Homo sapiens OX=9606 GN=MND1 PE=1 SV=1	12.1951	3	3	3	1	205	23.7	8.19	88.2	100.5	99.6	99.5	108.5	103.6	96.1	103.867	1.08082	0.18751
Q9NQ88	Fructose-2,6-bisphosphatase TIGAR OS=Homo sapiens OX=9606 GN=TIGAR PE=1 SV=1	30.3704	7	9	7	1	270	30	7.69	99	93.3	96.1	106.2	97.4	108.1	96.1333	103.9	1.08079	0.12746
Q13043	Serine/threonine-protein kinase 4 OS=Homo sapiens OX=9606 GN=STK4 PE=1 SV=2	23.2033	12	14	8	1	487	55.6	5.07	93.4	96.9	98.1	101.4	104.9	105.4	96.1333	103.9	1.08079	0.0151215
O14772	Fucose-1-phosphate guanylyltransferase OS=Homo sapiens OX=9606 GN=FPGT PE=1 SV=3	16.3097	10	12	10	1	607	68	6.87	100.3	97.4	90.7	106.8	101.3	103.6	96.1333	103.9	1.08079	0.0933713
Q9BSM1	Polycomb group RING finger protein 1 OS=Homo sapiens OX=9606 GN=PCGF1 PE=1 SV=2	10.4247	3	3	3	1	259	30.3	8.91	97.9	95.6	94.9	112.1	96.5	103.1	96.1333	103.9	1.08079	0.224831
Q8N6V9	Testis-expressed protein 9 OS=Homo sapiens OX=9606 GN=TEX9 PE=1 SV=1	1.79028	1	1	1	1	391	44.8	6.6	110	72.9	105.5	109.2	87.3	115.1	96.1333	103.867	1.08044	0.62298
Q9C0C2	182 kDa tankyrase-1-binding protein OS=Homo sapiens OX=9606 GN=TNKS1BP1 PE=1 SV=4	41.7582	60	103	60	1	1729	181.7	4.86	89.6	97.7	101.1	102.4	102.4	106.8	96.1333	103.867	1.08044	0.138132
Q9Y2D4	Exocyst complex component 6B OS=Homo sapiens OX=9606 GN=EXOC6B PE=1 SV=3	17.1393	11	12	11	1	811	94.1	6.46	94.2	98.7	95.5	102.8	103.7	105.1	96.1333	103.867	1.08044	0.0147062
Q8WWQ0	PH-interacting protein OS=Homo sapiens OX=9606 GN=PHIP PE=1 SV=2	1.4827	3	3	3	1	1821	206.6	8.85	97.4	99.3	91.7	107.8	98.8	105	96.1333	103.867	1.08044	0.0935489
P51858	Hepatoma-derived growth factor OS=Homo sapiens OX=9606 GN=HDGF PE=1 SV=1	68.3333	16	85	15	1	240	26.8	4.73	85.2	99.7	103.5	99.9	110.9	100.8	96.1333	103.867	1.08044	0.317069
O75971	snRNA-activating protein complex subunit 5 OS=Homo sapiens OX=9606 GN=SNAPC5 PE=1 SV=1	16.3265	2	3	2	1	98	11.3	4.58	90.6	98.5	99.3	110.6	105.5	95.5	96.1333	103.867	1.08044	0.226466
P53804	E3 ubiquitin-protein ligase TTC3 OS=Homo sapiens OX=9606 GN=TTC3 PE=1 SV=2	1.7284	3	3	3	1	2025	229.7	7.52	104.8	95	88.6	102.1	101.3	108.2	96.1333	103.867	1.08044	0.238629
Q9Y4F5	Centrosomal protein of 170 kDa protein B OS=Homo sapiens OX=9606 GN=CEP170B PE=1 SV=4	13.3417	18	20	17	1	1589	171.6	6.84	93.2	96.9	98.3	102.8	105.6	103.2	96.1333	103.867	1.08044	0.0190293
Q9NP74	Palmdelphin OS=Homo sapiens OX=9606 GN=PALMD PE=1 SV=1	4.90018	2	2	2	1	551	62.7	5.44	86.1	143.9	132.1	112.4	170.7	108.1	120.7	130.4	1.08036	0.736059
Q8WVS4	WD repeat-containing protein 60 OS=Homo sapiens OX=9606 GN=WDR60 PE=1 SV=3	4.40901	5	5	5	1	1066	122.5	7.31	89.3	102.8	96.3	103.2	101.2	107.1	96.1333	103.833	1.0801	0.176733
P48634	Protein PRRC2A OS=Homo sapiens OX=9606 GN=PRRC2A PE=1 SV=3	24.1539	39	56	38	1	2157	228.7	9.45	90	97.9	100.5	103.4	101.2	106.9	96.1333	103.833	1.0801	0.118912
Q9NRY5	Protein FAM114A2 OS=Homo sapiens OX=9606 GN=FAM114A2 PE=1 SV=4	34.6535	18	26	18	1	505	55.4	4.88	99.9	98.1	90.4	105.3	102.4	103.8	96.1333	103.833	1.0801	0.10878
Q8N490	Probable hydrolase PNKD OS=Homo sapiens OX=9606 GN=PNKD PE=1 SV=2	15.8442	4	5	4	1	385	42.8	9.09	95.9	92.4	100.2	102.4	103	106.2	96.1667	103.867	1.08007	0.0561057
Q2LD37	Transmembrane protein KIAA1109 OS=Homo sapiens OX=9606 GN=KIAA1109 PE=1 SV=2	0.23976	1	1	1	1	5005	555.1	6.58	103.6	94.5	90.4	106.7	100.6	104.3	96.1667	103.867	1.08007	0.176952
P51617	Interleukin-1 receptor-associated kinase 1 OS=Homo sapiens OX=9606 GN=IRAK1 PE=1 SV=2	21.3483	11	12	11	1	712	76.5	6.62	101.5	93.6	93.4	106.6	101.7	103.3	96.1667	103.867	1.08007	0.0826253
Q9NXZ2	Probable ATP-dependent RNA helicase DDX43 OS=Homo sapiens OX=9606 GN=DDX43 PE=2 SV=2	1.54321	1	1	1	1	648	72.8	8.75	87.6	87.5	113.4	84.6	106.9	120	96.1667	103.833	1.07972	0.60021
Q9NYI0	PH and SEC7 domain-containing protein 3 OS=Homo sapiens OX=9606 GN=PSD3 PE=1 SV=2	9.06489	8	8	8	1	1048	116	5.99	94.9	99.2	94.4	101	102	108.5	96.1667	103.833	1.07972	0.0617276
Q86WT1	Tetratricopeptide repeat protein 30A OS=Homo sapiens OX=9606 GN=TTC30A PE=2 SV=3	7.06767	6	6	2	1	665	76.1	5.2	94.7	97	96.8	95.6	109.2	106.7	96.1667	103.833	1.07972	0.20516
O43303	Centriolar coiled-coil protein of 110 kDa OS=Homo sapiens OX=9606 GN=CCP110 PE=1 SV=3	4.24901	4	6	3	1	1012	113.4	8.65	91.1	96.9	100.5	100.4	104.6	106.5	96.1667	103.833	1.07972	0.0897325
Q9UL18	Protein argonaute-1 OS=Homo sapiens OX=9606 GN=AGO1 PE=1 SV=3	15.5193	11	16	3	1	857	97.2	9.16	96.9	94.8	96.8	103.5	101.7	106.3	96.1667	103.833	1.07972	0.0148334
P22415	Upstream stimulatory factor 1 OS=Homo sapiens OX=9606 GN=USF1 PE=1 SV=1	14.5161	5	6	4	1	310	33.5	5.54	93.5	92.5	102.5	103.5	101.8	106.2	96.1667	103.833	1.07972	0.123688
Q9P0P8	Uncharacterized protein C6orf203 OS=Homo sapiens OX=9606 GN=C6orf203 PE=1 SV=1	2.91667	1	1	1	1	240	27.9	9.29	92.6	96.8	99.1	103.9	101.7	105.9	96.1667	103.833	1.07972	0.0352353
Q96MG7	Non-structural maintenance of chromosomes element 3 homolog OS=Homo sapiens OX=9606 GN=NSMCE3 PE=1 SV=1	40.4605	12	17	12	1	304	34.3	9.28	101.3	96	91.2	106.8	99	105.7	96.1667	103.833	1.07972	0.116113
Q9NVG8	TBC1 domain family member 13 OS=Homo sapiens OX=9606 GN=TBC1D13 PE=1 SV=3	16.25	6	9	6	1	400	46.5	5.24	96.9	98.1	93.5	98.9	107.5	105.1	96.1667	103.833	1.07972	0.0761715
Q5TEU4	Arginine-hydroxylase NDUFAF5, mitochondrial OS=Homo sapiens OX=9606 GN=NDUFAF5 PE=1 SV=1	11.5942	4	4	4	1	345	38.9	6.57	98.5	97.6	92.4	104.1	102.3	105.1	96.1667	103.833	1.07972	0.0403446
P56537	Eukaryotic translation initiation factor 6 OS=Homo sapiens OX=9606 GN=EIF6 PE=1 SV=1	49.7959	8	27	8	1	245	26.6	4.68	99.3	94	95.2	105.9	100.7	104.9	96.1667	103.833	1.07972	0.027512
Q4VC31	Coiled-coil domain-containing protein 58 OS=Homo sapiens OX=9606 GN=CCDC58 PE=1 SV=1	18.75	3	7	3	1	144	16.6	7.81	82.4	89	117.1	97.3	110.5	103.7	96.1667	103.833	1.07972	0.554817
Q9UGI8	Testin OS=Homo sapiens OX=9606 GN=TES PE=1 SV=1	46.3183	20	42	20	1	421	48	7.68	90.3	96.3	101.9	105.5	102.7	103.3	96.1667	103.833	1.07972	0.142136
Q6ZV73	FYVE, RhoGEF and PH domain-containing protein 6 OS=Homo sapiens OX=9606 GN=FGD6 PE=1 SV=2	23.986	32	40	32	1	1430	160.7	7.03	97.5	95.2	95.8	100.5	109	102	96.1667	103.833	1.07972	0.0910978
Q9NZV5	Selenoprotein N OS=Homo sapiens OX=9606 GN=SELENON PE=1 SV=5	4.23729	2	2	2	1	590	65.8	5.48	95.6	90.9	102	104.9	107.4	99.2	96.1667	103.833	1.07972	0.135194
Q8NCC3	Group XV phospholipase A2 OS=Homo sapiens OX=9606 GN=PLA2G15 PE=1 SV=2	4.85437	2	2	2	1	412	46.6	6.73	96.9	93.3	98.3	101.5	96.4	113.5	96.1667	103.8	1.07938	0.267828
Q9BUW7	UPF0184 protein C9orf16 OS=Homo sapiens OX=9606 GN=C9orf16 PE=1 SV=1	19.2771	2	2	2	1	83	9	4.22	84.2	102.4	101.9	97.7	101.2	112.5	96.1667	103.8	1.07938	0.368802
Q9BSD7	Cancer-related nucleoside-triphosphatase OS=Homo sapiens OX=9606 GN=NTPCR PE=1 SV=1	43.1579	7	18	7	1	190	20.7	9.54	98.6	96.1	93.8	104.2	106	101.2	96.1667	103.8	1.07938	0.0179254
P37275	Zinc finger E-box-binding homeobox 1 OS=Homo sapiens OX=9606 GN=ZEB1 PE=1 SV=2	5.78292	5	5	5	1	1124	124	4.94	97.4	92.2	98.9	108.8	106.1	96.5	96.1667	103.8	1.07938	0.167622
Q99436	Proteasome subunit beta type-7 OS=Homo sapiens OX=9606 GN=PSMB7 PE=1 SV=1	26.7148	7	17	7	1	277	29.9	7.68	81.6	97.6	109.4	96.3	107.7	107.5	96.2	103.833	1.07935	0.457133
Q6P3X3	Tetratricopeptide repeat protein 27 OS=Homo sapiens OX=9606 GN=TTC27 PE=1 SV=1	20.9964	16	19	16	1	843	96.6	5.59	96.9	95.9	95.8	103	103.8	104.7	96.2	103.833	1.07935	0.000397829
Q99871	HAUS augmin-like complex subunit 7 OS=Homo sapiens OX=9606 GN=HAUS7 PE=1 SV=3	24.1848	7	9	7	1	368	40.8	4.83	96	95.3	97.3	105.6	102.2	103.7	96.2	103.833	1.07935	0.00527602
Q9Y2P8	RNA 3'-terminal phosphate cyclase-like protein OS=Homo sapiens OX=9606 GN=RCL1 PE=1 SV=3	9.11528	3	6	3	1	373	40.8	9.26	102.6	90.7	95.3	104.1	105.1	102.3	96.2	103.833	1.07935	0.152326
Q96F07	Cytoplasmic FMR1-interacting protein 2 OS=Homo sapiens OX=9606 GN=CYFIP2 PE=1 SV=2	17.9969	23	33	11	1	1278	148.3	7.31	101.3	93.9	104	112	103.5	107.4	99.7333	107.633	1.07921	0.115146
P51948	CDK-activating kinase assembly factor MAT1 OS=Homo sapiens OX=9606 GN=MNAT1 PE=1 SV=1	18.4466	7	10	7	1	309	35.8	6.09	91.9	95.2	101.5	105.9	100	105.5	96.2	103.8	1.079	0.0983627
Q7Z2E3	Aprataxin OS=Homo sapiens OX=9606 GN=APTX PE=1 SV=2	16.573	6	8	6	1	356	40.7	9.17	96.9	98.8	92.9	103.6	102.5	105.3	96.2	103.8	1.079	0.0318711
O60287	Nucleolar pre-ribosomal-associated protein 1 OS=Homo sapiens OX=9606 GN=URB1 PE=1 SV=4	6.03258	13	15	13	1	2271	254.2	6.47	101.2	94.2	93.2	105.9	101.4	104.1	96.2	103.8	1.079	0.0748871
Q8N138	ORM1-like protein 3 OS=Homo sapiens OX=9606 GN=ORMDL3 PE=1 SV=1	12.4183	2	3	1	1	153	17.5	9.64	88.9	105.4	94.3	106.9	100.4	104.1	96.2	103.8	1.079	0.254298
O15066	Kinesin-like protein KIF3B OS=Homo sapiens OX=9606 GN=KIF3B PE=1 SV=1	25.3012	18	23	14	1	747	85.1	7.69	96.8	101.4	90.4	104.1	104.1	103.2	96.2	103.8	1.079	0.138862
A8MTT3	Protein CEBPZOS OS=Homo sapiens OX=9606 GN=CEBPZOS PE=1 SV=2	18.75	2	2	2	1	80	9.3	9.7	96.2	91.3	101.1	108.6	100.1	102.7	96.2	103.8	1.079	0.116043
Q13444	Disintegrin and metalloproteinase domain-containing protein 15 OS=Homo sapiens OX=9606 GN=ADAM15 PE=1 SV=4	10.7764	8	9	8	1	863	92.9	6.73	95.4	95.4	97.8	102.8	106.4	102.2	96.2	103.8	1.079	0.0125392
Q96DI7	U5 small nuclear ribonucleoprotein 40 kDa protein OS=Homo sapiens OX=9606 GN=SNRNP40 PE=1 SV=1	35.2941	10	18	10	1	357	39.3	8.1	112.1	85.5	91	105.4	103.9	102.1	96.2	103.8	1.079	0.44784
Q6IAA8	Ragulator complex protein LAMTOR1 OS=Homo sapiens OX=9606 GN=LAMTOR1 PE=1 SV=2	31.677	3	8	3	1	161	17.7	5.15	93.2	96.1	99.3	110.9	103.4	97.1	96.2	103.8	1.079	0.187905
Q14012	Calcium/calmodulin-dependent protein kinase type 1 OS=Homo sapiens OX=9606 GN=CAMK1 PE=1 SV=1	5.40541	2	3	1	1	370	41.3	5.29	96.5	89.1	103	98.2	123.6	89.6	96.2	103.8	1.079	0.545025
Q8N612	FTS and Hook-interacting protein OS=Homo sapiens OX=9606 GN=FAM160A2 PE=1 SV=3	8.12757	7	8	7	1	972	105.5	6.77	100	98.2	103.8	96.9	111.4	117.5	100.667	108.6	1.07881	0.322733
Q96K19	E3 ubiquitin-protein ligase RNF170 OS=Homo sapiens OX=9606 GN=RNF170 PE=1 SV=2	18.6047	4	6	4	1	258	29.8	5.58	94.2	100.7	93.7	104.3	100.8	106.2	96.2	103.767	1.07866	0.0581438
Q8NCN4	E3 ubiquitin-protein ligase RNF169 OS=Homo sapiens OX=9606 GN=RNF169 PE=1 SV=2	16.8079	12	13	12	1	708	77.1	9.1	98.2	95	95.4	103.8	103.3	104.2	96.2	103.767	1.07866	0.0129117
Q9Y535	DNA-directed RNA polymerase III subunit RPC8 OS=Homo sapiens OX=9606 GN=POLR3H PE=1 SV=1	7.84314	1	1	1	1	204	22.9	4.58	92.3	91.6	104.7	114	93.6	103.7	96.2	103.767	1.07866	0.361806
Q9UIV1	CCR4-NOT transcription complex subunit 7 OS=Homo sapiens OX=9606 GN=CNOT7 PE=1 SV=3	4.21053	1	2	1	1	285	32.7	4.84	102.8	96.2	89.6	96.7	116.3	98.3	96.2	103.767	1.07866	0.372723
Q15542	Transcription initiation factor TFIID subunit 5 OS=Homo sapiens OX=9606 GN=TAF5 PE=1 SV=3	9.25	7	9	7	1	800	86.8	5.64	102.3	94.2	92.1	99	109.7	102.6	96.2	103.767	1.07866	0.162207
Q6P1N9	Putative deoxyribonuclease TATDN1 OS=Homo sapiens OX=9606 GN=TATDN1 PE=1 SV=2	38.0471	12	21	12	1	297	33.6	6.96	97.1	93.9	97.7	104.2	101.4	105.8	96.2333	103.8	1.07863	0.0124863
Q9H6R0	ATP-dependent RNA helicase DHX33 OS=Homo sapiens OX=9606 GN=DHX33 PE=1 SV=2	16.4074	10	14	10	1	707	78.8	8.91	102.1	92.8	93.8	99.2	104.7	107.5	96.2333	103.8	1.07863	0.121534
Q9BQE9	B-cell CLL/lymphoma 7 protein family member B OS=Homo sapiens OX=9606 GN=BCL7B PE=1 SV=1	11.3861	2	2	2	1	202	22.2	4.75	93.8	90.5	104.4	108.3	105.9	97.2	96.2333	103.8	1.07863	0.235469
Q5VZI3	Transmembrane protein 268 OS=Homo sapiens OX=9606 GN=TMEM268 PE=2 SV=1	3.80117	1	1	1	1	342	37.5	5.31	95.8	98.2	94.7	101.4	100.4	109.5	96.2333	103.767	1.07828	0.107519
Q6P4H8	Protein N-lysine methyltransferase FAM173B OS=Homo sapiens OX=9606 GN=FAM173B PE=1 SV=2	5.15021	1	1	1	1	233	26.1	8.87	92.1	95.1	101.5	98.7	104	108.6	96.2333	103.767	1.07828	0.131623
Q13445	Transmembrane emp24 domain-containing protein 1 OS=Homo sapiens OX=9606 GN=TMED1 PE=1 SV=1	11.0132	2	5	2	1	227	25.2	4.48	99.3	96.3	93.1	103.5	99.2	108.6	96.2333	103.767	1.07828	0.0918081
O75379	Vesicle-associated membrane protein 4 OS=Homo sapiens OX=9606 GN=VAMP4 PE=1 SV=2	14.8936	2	2	2	1	141	16.4	7.34	98.5	94.4	95.8	103.7	99.2	108.4	96.2333	103.767	1.07828	0.0878256
P53611	Geranylgeranyl transferase type-2 subunit beta OS=Homo sapiens OX=9606 GN=RABGGTB PE=1 SV=2	16.6163	5	6	5	1	331	36.9	5.03	96.3	99.8	92.6	101.1	102.2	108	96.2333	103.767	1.07828	0.0650716
Q9Y2C4	Nuclease EXOG, mitochondrial OS=Homo sapiens OX=9606 GN=EXOG PE=1 SV=2	13.587	5	6	5	1	368	41.1	8.27	89.8	96.3	102.6	100.4	104	106.9	96.2333	103.767	1.07828	0.16773
P51957	Serine/threonine-protein kinase Nek4 OS=Homo sapiens OX=9606 GN=NEK4 PE=1 SV=2	10.8205	8	8	8	1	841	94.5	7.9	100.4	100.5	87.8	103.5	100.9	106.9	96.2333	103.767	1.07828	0.208601
Q9BW60	Elongation of very long chain fatty acids protein 1 OS=Homo sapiens OX=9606 GN=ELOVL1 PE=1 SV=1	9.319	2	5	2	1	279	32.6	9.6	103.3	91.7	93.7	104.3	102	105	96.2333	103.767	1.07828	0.163567
P35680	Hepatocyte nuclear factor 1-beta OS=Homo sapiens OX=9606 GN=HNF1B PE=1 SV=1	4.12926	2	2	2	1	557	61.3	7.77	98.4	92.5	97.8	111	95.4	104.9	96.2333	103.767	1.07828	0.233661
Q86V81	THO complex subunit 4 OS=Homo sapiens OX=9606 GN=ALYREF PE=1 SV=3	39.2996	8	16	8	1	257	26.9	11.15	94.5	97.6	96.6	102.7	103.9	104.7	96.2333	103.767	1.07828	0.00404325
Q5JWR5	Protein dopey-1 OS=Homo sapiens OX=9606 GN=DOPEY1 PE=2 SV=1	0.283976	1	1	1	1	2465	277.2	6.29	94.1	105.3	89.3	102.4	104.7	104.2	96.2333	103.767	1.07828	0.251447
P50542	Peroxisomal targeting signal 1 receptor OS=Homo sapiens OX=9606 GN=PEX5 PE=1 SV=3	28.795	13	13	13	1	639	70.8	4.54	87.7	94.3	106.7	102.8	105.4	103.1	96.2333	103.767	1.07828	0.307991
Q9Y5Y5	Peroxisomal membrane protein PEX16 OS=Homo sapiens OX=9606 GN=PEX16 PE=1 SV=2	18.4524	5	6	5	1	336	38.6	9.85	98.3	92.6	97.8	104.9	104.1	102.3	96.2333	103.767	1.07828	0.0384255
P08582	Melanotransferrin OS=Homo sapiens OX=9606 GN=MELTF PE=1 SV=2	13.5501	9	11	9	1	738	80.2	5.94	99.6	94.9	94.2	103.8	105.4	102.1	96.2333	103.767	1.07828	0.0279169
P48382	DNA-binding protein RFX5 OS=Homo sapiens OX=9606 GN=RFX5 PE=1 SV=1	12.6623	6	7	6	1	616	65.3	9.29	100.8	95.7	92.2	107.7	102.3	101.3	96.2333	103.767	1.07828	0.0808931
Q92552	28S ribosomal protein S27, mitochondrial OS=Homo sapiens OX=9606 GN=MRPS27 PE=1 SV=3	28.0193	11	16	11	1	414	47.6	6.18	97.1	97.8	93.8	102.8	108.8	99.7	96.2333	103.767	1.07828	0.088614
P49759	Dual specificity protein kinase CLK1 OS=Homo sapiens OX=9606 GN=CLK1 PE=1 SV=2	2.47934	1	1	1	1	484	57.3	8.87	83.5	87.3	117.9	104.6	88.8	117.9	96.2333	103.767	1.07828	0.614884
Q8NHS3	Major facilitator superfamily domain-containing protein 8 OS=Homo sapiens OX=9606 GN=MFSD8 PE=1 SV=1	5.40541	2	3	2	1	518	57.6	6.86	100.9	93.7	94.1	95.4	105.3	110.6	96.2333	103.767	1.07828	0.23046
Q92685	Dol-P-Man:Man(5)GlcNAc(2)-PP-Dol alpha-1,3-mannosyltransferase OS=Homo sapiens OX=9606 GN=ALG3 PE=1 SV=1	4.56621	2	2	2	1	438	50.1	9.44	102.7	94.9	91.1	107.2	98.2	105.9	96.2333	103.767	1.07828	0.166247
Q9Y606	tRNA pseudouridine synthase A OS=Homo sapiens OX=9606 GN=PUS1 PE=1 SV=3	33.4895	14	23	14	1	427	47.4	8.41	94.7	101.9	92.1	106	104.2	101.1	96.2333	103.767	1.07828	0.107025
Q0P6H9	Transmembrane protein 62 OS=Homo sapiens OX=9606 GN=TMEM62 PE=1 SV=1	3.11042	2	2	2	1	643	73.1	9.26	106.9	96.8	85.1	103.4	107.7	100.3	96.2667	103.8	1.07825	0.355867
Q8NCM8	Cytoplasmic dynein 2 heavy chain 1 OS=Homo sapiens OX=9606 GN=DYNC2H1 PE=1 SV=4	6.77966	29	30	29	1	4307	492.3	6.54	98.4	94.6	95.7	102.6	101.5	107.1	96.2333	103.733	1.07794	0.0277772
O75376	Nuclear receptor corepressor 1 OS=Homo sapiens OX=9606 GN=NCOR1 PE=1 SV=2	11.1066	26	32	24	1	2440	270	7.11	93.8	97.3	97.6	102.3	102.2	106.7	96.2333	103.733	1.07794	0.0187306
Q9H871	E3 ubiquitin-protein transferase RMND5A OS=Homo sapiens OX=9606 GN=RMND5A PE=1 SV=1	13.555	5	7	5	1	391	44	6.06	101.3	93.7	93.7	102.3	103.3	105.6	96.2333	103.733	1.07794	0.0828565
Q8TEA7	TBC domain-containing protein kinase-like protein OS=Homo sapiens OX=9606 GN=TBCK PE=1 SV=4	6.49496	5	6	5	1	893	100.6	6.58	90.7	98	100	106.3	100.3	104.6	96.2333	103.733	1.07794	0.100654
Q8ND24	RING finger protein 214 OS=Homo sapiens OX=9606 GN=RNF214 PE=1 SV=2	22.4751	15	20	15	1	703	77.6	6.95	96.1	98	94.7	104.1	102.2	105	96.2667	103.767	1.07791	0.0043126
Q5SRI9	Glycoprotein endo-alpha-1,2-mannosidase OS=Homo sapiens OX=9606 GN=MANEA PE=1 SV=1	2.38095	1	1	1	1	462	53.6	9.11	106.4	93.7	88.7	109.3	94.1	107.9	96.2667	103.767	1.07791	0.354424
Q9P0S2	Cytochrome c oxidase assembly protein COX16 homolog, mitochondrial OS=Homo sapiens OX=9606 GN=COX16 PE=1 SV=1	14.1509	2	2	2	1	106	12.3	9.5	97.5	94.8	96.5	105.8	106.4	99.1	96.2667	103.767	1.07791	0.0726249
O00483	Cytochrome c oxidase subunit NDUFA4 OS=Homo sapiens OX=9606 GN=NDUFA4 PE=1 SV=1	45.679	4	6	4	1	81	9.4	9.38	102.7	94.4	104	107.2	107.5	109.8	100.367	108.167	1.07772	0.113289
Q9NXB0	Meckel syndrome type 1 protein OS=Homo sapiens OX=9606 GN=MKS1 PE=1 SV=2	3.22004	2	2	2	1	559	64.5	6.46	88.8	108.4	91.6	106.8	97.5	106.9	96.2667	103.733	1.07756	0.357193
Q8NEM7	Transcription factor SPT20 homolog OS=Homo sapiens OX=9606 GN=SUPT20H PE=1 SV=2	7.83055	5	5	5	1	779	85.7	8.48	97.6	93.8	97.4	100.8	101.1	109.3	96.2667	103.733	1.07756	0.0990924
O00499	Myc box-dependent-interacting protein 1 OS=Homo sapiens OX=9606 GN=BIN1 PE=1 SV=1	25.9696	14	20	14	1	593	64.7	5.06	91.4	98.9	98.5	100.3	106	104.9	96.2667	103.733	1.07756	0.0738503
Q9Y6W3	Calpain-7 OS=Homo sapiens OX=9606 GN=CAPN7 PE=1 SV=1	18.0812	14	15	14	1	813	92.6	7.65	98.1	95.5	95.2	105.1	105.2	100.9	96.2667	103.733	1.07756	0.0161466
Q68CL5	Tubulin polyglutamylase complex subunit 2 OS=Homo sapiens OX=9606 GN=TPGS2 PE=2 SV=2	6.66667	2	2	2	1	300	33.3	6.73	94.1	100.1	94.6	102.2	108.3	100.7	96.2667	103.733	1.07756	0.070729
Q9Y5U2	Protein TSSC4 OS=Homo sapiens OX=9606 GN=TSSC4 PE=1 SV=3	15.5015	5	7	5	1	329	34.3	5.19	87.6	94.2	107	100.6	100.6	110	96.2667	103.733	1.07756	0.331305
Q96JG6	Syndetin OS=Homo sapiens OX=9606 GN=VPS50 PE=1 SV=3	9.23237	8	11	8	1	964	111.1	6.2	98.7	93.6	96.5	99.9	103.3	108	96.2667	103.733	1.07756	0.0655921
Q03518	Antigen peptide transporter 1 OS=Homo sapiens OX=9606 GN=TAP1 PE=1 SV=2	9.40594	7	10	7	1	808	87.2	8.02	99.7	90.3	98.8	104.4	100.1	106.7	96.2667	103.733	1.07756	0.115995
Q5TF39	Sodium-dependent glucose transporter 1 OS=Homo sapiens OX=9606 GN=MFSD4B PE=2 SV=1	1.5444	1	1	1	1	518	56.2	5.43	98.7	90.6	99.5	113.1	91.5	106.6	96.2667	103.733	1.07756	0.37049
P50148	Guanine nucleotide-binding protein G(q) subunit alpha OS=Homo sapiens OX=9606 GN=GNAQ PE=1 SV=4	22.0056	7	10	5	1	359	42.1	5.68	96.3	90.8	101.7	102	106.5	102.7	96.2667	103.733	1.07756	0.126407
P18846	Cyclic AMP-dependent transcription factor ATF-1 OS=Homo sapiens OX=9606 GN=ATF1 PE=1 SV=2	11.4391	4	5	2	1	271	29.2	8.37	91	99.6	98.2	102.6	109	99.6	96.2667	103.733	1.07756	0.124199
Q6UWZ7	BRCA1-A complex subunit Abraxas 1 OS=Homo sapiens OX=9606 GN=ABRAXAS1 PE=1 SV=2	5.37897	2	2	2	1	409	46.6	7.05	113.4	90.7	84.8	114.9	92.8	103.6	96.3	103.767	1.07754	0.530743
Q9NP97	Dynein light chain roadblock-type 1 OS=Homo sapiens OX=9606 GN=DYNLRB1 PE=1 SV=3	21.875	2	3	2	1	96	10.9	7.25	84.3	106.8	97.7	94.3	114.9	101.9	96.2667	103.7	1.07722	0.449996
Q9NWT8	Aurora kinase A-interacting protein OS=Homo sapiens OX=9606 GN=AURKAIP1 PE=1 SV=1	5.02513	1	3	1	1	199	22.3	10.76	88.9	112.6	87.3	101	118.5	91.6	96.2667	103.7	1.07722	0.548624
P56377	AP-1 complex subunit sigma-2 OS=Homo sapiens OX=9606 GN=AP1S2 PE=1 SV=1	14.6497	2	4	1	1	157	18.6	5.47	96.6	101.9	90.4	98	101.7	111.5	96.3	103.733	1.07719	0.230106
Q9H0U9	Testis-specific Y-encoded-like protein 1 OS=Homo sapiens OX=9606 GN=TSPYL1 PE=1 SV=3	16.7048	6	6	6	1	437	49.2	5.45	98.4	95.1	95.4	102	106.6	102.6	96.3	103.733	1.07719	0.0170032
Q9H6P5	Threonine aspartase 1 OS=Homo sapiens OX=9606 GN=TASP1 PE=1 SV=1	6.42857	3	3	3	1	420	44.4	7.75	103.4	94.2	91.3	111.1	99.9	100.2	96.3	103.733	1.07719	0.224938
P62861	40S ribosomal protein S30 OS=Homo sapiens OX=9606 GN=FAU PE=1 SV=1	28.8136	2	35	2	1	59	6.6	12.15	90.2	100.5	98.2	105.5	94.5	111.1	96.3	103.7	1.07684	0.281377
Q9H3U5	Major facilitator superfamily domain-containing protein 1 OS=Homo sapiens OX=9606 GN=MFSD1 PE=2 SV=2	8.60215	3	4	3	1	465	51.2	6.74	99.1	92.1	97.7	104.4	99.2	107.5	96.3	103.7	1.07684	0.0848137
Q96ST8	Centrosomal protein of 89 kDa OS=Homo sapiens OX=9606 GN=CEP89 PE=1 SV=3	9.06769	6	6	6	1	783	89.5	6.8	92.4	98.1	98.4	101.2	103.6	106.3	96.3	103.7	1.07684	0.0427653
P32929	Cystathionine gamma-lyase OS=Homo sapiens OX=9606 GN=CTH PE=1 SV=3	7.65432	2	2	2	1	405	44.5	6.7	97.2	96.3	95.4	101.6	105.1	104.4	96.3	103.7	1.07684	0.00928045
Q8IVH8	Mitogen-activated protein kinase kinase kinase kinase 3 OS=Homo sapiens OX=9606 GN=MAP4K3 PE=1 SV=1	12.8635	10	16	8	1	894	101.3	7.56	100.9	100.1	87.9	105.2	103.2	102.7	96.3	103.7	1.07684	0.217811
Q16774	Guanylate kinase OS=Homo sapiens OX=9606 GN=GUK1 PE=1 SV=2	18.7817	4	4	4	1	197	21.7	6.55	95.9	105	88	97.3	112	101.8	96.3	103.7	1.07684	0.323234
Q9UBU7	Protein DBF4 homolog A OS=Homo sapiens OX=9606 GN=DBF4 PE=1 SV=1	1.48368	1	1	1	1	674	76.8	7.9	82.9	124.5	81.5	104	111.5	95.6	96.3	103.7	1.07684	0.659633
Q8TB05	UBA-like domain-containing protein 1 OS=Homo sapiens OX=9606 GN=UBALD1 PE=2 SV=1	5.08475	1	2	1	1	177	18.9	6.64	79	94.3	115.6	98.1	100.3	112.7	96.3	103.7	1.07684	0.571593
P04733	Metallothionein-1F OS=Homo sapiens OX=9606 GN=MT1F PE=1 SV=1	32.7869	2	2	2	1	61	6.1	7.83	94.2	101.4	93.3	101.5	103.5	106.1	96.3	103.7	1.07684	0.0829015
Q14192	Four and a half LIM domains protein 2 OS=Homo sapiens OX=9606 GN=FHL2 PE=1 SV=3	51.2545	13	25	13	1	279	32.2	7.55	86.4	91.7	110.8	103.6	105.1	102.4	96.3	103.7	1.07684	0.423327
Q8N6Q8	Methyltransferase-like protein 25 OS=Homo sapiens OX=9606 GN=METTL25 PE=2 SV=2	4.31177	2	2	2	1	603	68.2	7.08	99.1	91.7	98.1	95.5	104.9	110.6	96.3	103.667	1.0765	0.234424
Q5TC82	Roquin-1 OS=Homo sapiens OX=9606 GN=RC3H1 PE=1 SV=1	5.4722	4	6	3	1	1133	125.7	7.27	101.1	97.3	90.5	105.9	97.7	107.4	96.3	103.667	1.0765	0.163742
Q4U2R6	39S ribosomal protein L51, mitochondrial OS=Homo sapiens OX=9606 GN=MRPL51 PE=1 SV=1	14.0625	2	8	2	1	128	15.1	11.27	98	92.5	98.4	103.7	100.6	106.7	96.3	103.667	1.0765	0.0471583
P56557	Transmembrane protein 50B OS=Homo sapiens OX=9606 GN=TMEM50B PE=1 SV=2	6.96203	1	1	1	1	158	17.9	5.39	94.1	100.6	94.2	106.5	99.4	105.1	96.3	103.667	1.0765	0.0735025
Q9HC36	rRNA methyltransferase 3, mitochondrial OS=Homo sapiens OX=9606 GN=MRM3 PE=1 SV=2	23.5714	9	14	9	1	420	47	8.73	95.9	99.2	93.8	102.3	102.7	106	96.3	103.667	1.0765	0.0228079
Q8IXX5	Transmembrane protein 183A OS=Homo sapiens OX=9606 GN=TMEM183A PE=1 SV=2	2.92553	1	1	1	1	376	42.8	9.09	100.7	98.9	89.3	114.3	97.8	98.9	96.3	103.667	1.0765	0.322295
O75072	Fukutin OS=Homo sapiens OX=9606 GN=FKTN PE=1 SV=2	1.95228	1	1	1	1	461	53.7	8.41	100.8	101	87.2	86.3	100	124.8	96.3333	103.7	1.07647	0.592635
Q7Z2W9	39S ribosomal protein L21, mitochondrial OS=Homo sapiens OX=9606 GN=MRPL21 PE=1 SV=2	18.0488	4	10	4	1	205	22.8	9.89	100	90.2	98.8	101.2	101.6	108.3	96.3333	103.7	1.07647	0.134041
Q13889	General transcription factor IIH subunit 3 OS=Homo sapiens OX=9606 GN=GTF2H3 PE=1 SV=2	18.1818	6	7	6	1	308	34.4	7.02	96.4	97.6	95	102.2	103	105.9	96.3333	103.7	1.07647	0.00809711
Q8NC54	Keratinocyte-associated transmembrane protein 2 OS=Homo sapiens OX=9606 GN=KCT2 PE=1 SV=2	7.92453	2	3	2	1	265	29.2	5.08	96.2	93.5	99.3	101.9	105.1	104.1	96.3333	103.7	1.07647	0.0286861
Q92665	28S ribosomal protein S31, mitochondrial OS=Homo sapiens OX=9606 GN=MRPS31 PE=1 SV=3	27.3418	11	18	11	1	395	45.3	9.29	97.8	96.6	94.6	101.3	105.8	104	96.3333	103.7	1.07647	0.0128119
O14562	Ubiquitin domain-containing protein UBFD1 OS=Homo sapiens OX=9606 GN=UBFD1 PE=1 SV=2	33.9806	8	20	8	1	309	33.4	5.77	88.3	106	94.7	108.7	100.4	102	96.3333	103.7	1.07647	0.293661
P59780	AP-3 complex subunit sigma-2 OS=Homo sapiens OX=9606 GN=AP3S2 PE=2 SV=1	15.544	3	3	3	1	193	22	5.22	92.9	102.6	93.5	98.5	112.4	100.2	96.3333	103.7	1.07647	0.250029
Q76M96	Coiled-coil domain-containing protein 80 OS=Homo sapiens OX=9606 GN=CCDC80 PE=1 SV=1	4.42105	4	4	4	1	950	108.1	9.72	101.5	88	99.5	108.9	104.4	97.8	96.3333	103.7	1.07647	0.241386
Q96PM5	RING finger and CHY zinc finger domain-containing protein 1 OS=Homo sapiens OX=9606 GN=RCHY1 PE=1 SV=1	20.6897	5	5	5	1	261	30.1	6.71	93.3	100.1	95.6	106.3	101.1	103.7	96.3333	103.7	1.07647	0.04609
Q92636	Protein FAN OS=Homo sapiens OX=9606 GN=NSMAF PE=1 SV=2	6.21592	7	10	7	1	917	104.3	6.23	94	96.5	98.5	108.6	99.3	103.2	96.3333	103.7	1.07647	0.0942484
Q96AY3	Peptidyl-prolyl cis-trans isomerase FKBP10 OS=Homo sapiens OX=9606 GN=FKBP10 PE=1 SV=1	28.866	15	34	14	1	582	64.2	5.62	93.8	95.7	99.4	102.9	103.2	104.8	96.3	103.633	1.07615	0.0348344
Q9BT23	LIM domain-containing protein 2 OS=Homo sapiens OX=9606 GN=LIMD2 PE=1 SV=1	22.0472	3	3	3	1	127	14.1	9.03	95.1	96.2	97.7	93.2	107.6	110.2	96.3333	103.667	1.07612	0.298904
Q96DF8	Splicing factor ESS-2 homolog OS=Homo sapiens OX=9606 GN=ESS2 PE=1 SV=1	17.0168	6	6	6	1	476	52.5	7.56	92.7	97.8	98.5	96.4	105.9	108.7	96.3333	103.667	1.07612	0.177918
Q9ULX6	A-kinase anchor protein 8-like OS=Homo sapiens OX=9606 GN=AKAP8L PE=1 SV=4	23.065	15	22	15	1	646	71.6	5.05	98.9	99.7	90.4	102.2	101.5	107.3	96.3333	103.667	1.07612	0.117765
O60551	Glycylpeptide N-tetradecanoyltransferase 2 OS=Homo sapiens OX=9606 GN=NMT2 PE=1 SV=1	12.6506	6	10	6	1	498	56.9	7.58	101.9	99.4	87.7	107.5	98.7	104.8	96.3333	103.667	1.07612	0.238555
O75665	Oral-facial-digital syndrome 1 protein OS=Homo sapiens OX=9606 GN=OFD1 PE=1 SV=1	11.8577	11	11	11	1	1012	116.6	6.1	98.5	95.5	95	103.7	102.9	104.4	96.3333	103.667	1.07612	0.012333
O94888	UBX domain-containing protein 7 OS=Homo sapiens OX=9606 GN=UBXN7 PE=1 SV=2	10.8384	5	7	5	1	489	54.8	5.16	94	98.3	96.7	103.5	103.5	104	96.3333	103.667	1.07612	0.0263213
Q5JTZ9	Alanine--tRNA ligase, mitochondrial OS=Homo sapiens OX=9606 GN=AARS2 PE=1 SV=1	16.3452	13	16	13	1	985	107.3	6.27	98.6	94.8	95.6	105.8	101.5	103.7	96.3333	103.667	1.07612	0.0125631
Q96L91	E1A-binding protein p400 OS=Homo sapiens OX=9606 GN=EP400 PE=1 SV=4	11.7442	30	36	30	1	3159	343.3	9.19	97.9	94.4	96.7	104.8	103.7	102.5	96.3333	103.667	1.07612	0.00630436
P07204	Thrombomodulin OS=Homo sapiens OX=9606 GN=THBD PE=1 SV=2	14.4348	6	8	6	1	575	60.3	4.92	100.7	89.8	98.5	107.9	100.9	102.2	96.3333	103.667	1.07612	0.149816
P26006	Integrin alpha-3 OS=Homo sapiens OX=9606 GN=ITGA3 PE=1 SV=5	16.746	18	35	18	1	1051	116.5	6.77	97.8	97.7	93.5	104.3	105	101.7	96.3333	103.667	1.07612	0.0167338
Q13153	Serine/threonine-protein kinase PAK 1 OS=Homo sapiens OX=9606 GN=PAK1 PE=1 SV=2	21.1009	10	14	8	1	545	60.6	5.76	95.7	100.8	92.5	105.2	105.2	100.6	96.3333	103.667	1.07612	0.0736331
Q9Y5R2	Matrix metalloproteinase-24 OS=Homo sapiens OX=9606 GN=MMP24 PE=2 SV=1	1.70543	1	1	1	1	645	73.2	9.23	90.7	99	99.3	106.6	106.2	98.2	96.3333	103.667	1.07612	0.135338
Q14156	Protein EFR3 homolog A OS=Homo sapiens OX=9606 GN=EFR3A PE=1 SV=2	5.72473	5	5	5	1	821	92.9	6.7	102.5	90.6	95.9	106.7	106.7	97.6	96.3333	103.667	1.07612	0.186315
Q8N960	Centrosomal protein of 120 kDa OS=Homo sapiens OX=9606 GN=CEP120 PE=1 SV=2	3.34686	3	4	3	1	986	112.6	6.25	97.5	91.9	99.6	109.9	100.7	100.3	96.3333	103.633	1.07578	0.140061
Q9H5X1	Cytosolic iron-sulfur assembly component 2A OS=Homo sapiens OX=9606 GN=CIAO2A PE=1 SV=1	19.375	3	5	3	1	160	18.3	4.88	95.3	92.6	101.1	97.4	103.6	109.9	96.3333	103.633	1.07578	0.180596
Q86X52	Chondroitin sulfate synthase 1 OS=Homo sapiens OX=9606 GN=CHSY1 PE=1 SV=3	5.61097	5	5	3	1	802	91.7	9.23	94.2	92.9	101.9	105.8	99.6	105.5	96.3333	103.633	1.07578	0.109431
Q8TDW0	Volume-regulated anion channel subunit LRRC8C OS=Homo sapiens OX=9606 GN=LRRC8C PE=1 SV=2	8.21918	7	7	7	1	803	92.4	7.62	100.2	93.7	95.1	102.9	102.6	105.4	96.3333	103.633	1.07578	0.0486757
Q6P587	Acylpyruvase FAHD1, mitochondrial OS=Homo sapiens OX=9606 GN=FAHD1 PE=1 SV=2	25.8929	6	11	6	1	224	24.8	7.39	96.7	103	89.3	96	110.7	104.2	96.3333	103.633	1.07578	0.277685
Q8IWV7	E3 ubiquitin-protein ligase UBR1 OS=Homo sapiens OX=9606 GN=UBR1 PE=1 SV=1	12.4071	19	24	19	1	1749	200.1	6.01	96.3	93.9	98.8	101.8	104.9	104.2	96.3333	103.633	1.07578	0.0170812
O14925	Mitochondrial import inner membrane translocase subunit Tim23 OS=Homo sapiens OX=9606 GN=TIMM23 PE=1 SV=1	18.6603	3	3	3	1	209	21.9	8.6	100.8	100.3	87.9	109.6	98.2	103.1	96.3333	103.633	1.07578	0.248511
P49354	Protein farnesyltransferase/geranylgeranyltransferase type-1 subunit alpha OS=Homo sapiens OX=9606 GN=FNTA PE=1 SV=1	13.7203	5	8	5	1	379	44.4	5.08	100.3	100.5	88.2	103.1	107.4	100.4	96.3333	103.633	1.07578	0.208588
Q4ZIN3	Membralin OS=Homo sapiens OX=9606 GN=TMEM259 PE=1 SV=1	3.06452	2	3	2	1	620	67.8	5.3	102.3	94.1	92.7	100	103.6	107.4	96.3667	103.667	1.07575	0.125611
P14174	Macrophage migration inhibitory factor OS=Homo sapiens OX=9606 GN=MIF PE=1 SV=4	7.82609	1	3	1	1	115	12.5	7.88	92.2	90	106.9	97.6	101	112.4	96.3667	103.667	1.07575	0.3538
P48552	Nuclear receptor-interacting protein 1 OS=Homo sapiens OX=9606 GN=NRIP1 PE=1 SV=2	3.62694	4	5	3	1	1158	126.9	8.18	89.5	99	100.6	94.6	109.6	106.8	96.3667	103.667	1.07575	0.27882
Q8WUA7	TBC1 domain family member 22A OS=Homo sapiens OX=9606 GN=TBC1D22A PE=1 SV=2	15.4739	7	9	6	1	517	59.1	5.97	95.3	95.5	98.3	100.8	106	104.2	96.3667	103.667	1.07575	0.0216072
Q15836	Vesicle-associated membrane protein 3 OS=Homo sapiens OX=9606 GN=VAMP3 PE=1 SV=3	40	3	8	1	1	100	11.3	8.79	92.9	104.4	91.7	107.2	98.4	105.2	96.3333	103.6	1.07543	0.218854
Q01459	Di-N-acetylchitobiase OS=Homo sapiens OX=9606 GN=CTBS PE=1 SV=1	11.4286	4	4	4	1	385	43.7	6.64	101.6	95.7	91.8	102.7	98.9	109.3	96.3667	103.633	1.07541	0.156261
Q96ND0	Protein FAM210A OS=Homo sapiens OX=9606 GN=FAM210A PE=1 SV=2	7.72059	2	3	2	1	272	30.8	9.76	95.2	101.9	92	98.7	106.9	105.3	96.3667	103.633	1.07541	0.133564
P57076	Cilia- and flagella-associated protein 298 OS=Homo sapiens OX=9606 GN=CFAP298 PE=1 SV=1	13.4483	4	5	4	1	290	33.2	7.44	99.4	97.1	92.6	102.7	103.4	104.8	96.3667	103.633	1.07541	0.0572189
Q13595	Transformer-2 protein homolog alpha OS=Homo sapiens OX=9606 GN=TRA2A PE=1 SV=1	8.15603	2	5	1	1	282	32.7	11.27	97.1	95.8	96.2	104.6	102.9	103.4	96.3667	103.633	1.07541	0.000478537
P15509	Granulocyte-macrophage colony-stimulating factor receptor subunit alpha OS=Homo sapiens OX=9606 GN=CSF2RA PE=1 SV=1	2.75	1	1	1	1	400	46.2	7.75	93.6	91.9	103.6	91.8	104.8	114.3	96.3667	103.633	1.07541	0.39966
P0CAP2	DNA-directed RNA polymerase II subunit GRINL1A OS=Homo sapiens OX=9606 GN=POLR2M PE=1 SV=1	25	8	10	8	1	368	41.7	6.39	95.1	89.9	104.1	98.1	106.8	106	96.3667	103.633	1.07541	0.228999
Q9Y296	Trafficking protein particle complex subunit 4 OS=Homo sapiens OX=9606 GN=TRAPPC4 PE=1 SV=1	24.2009	5	7	5	1	219	24.3	6.21	99.7	93.3	96.1	99	107.5	104.4	96.3667	103.633	1.07541	0.084219
O43447	Peptidyl-prolyl cis-trans isomerase H OS=Homo sapiens OX=9606 GN=PPIH PE=1 SV=1	35.0282	7	102	6	1	177	19.2	8.07	95.9	99.3	93.9	97.6	109.1	104.2	96.3667	103.633	1.07541	0.147963
Q08378	Golgin subfamily A member 3 OS=Homo sapiens OX=9606 GN=GOLGA3 PE=1 SV=2	38.7183	51	67	51	1	1498	167.3	5.44	97.4	97.7	94	104	103.6	103.3	96.3667	103.633	1.07541	0.0229931
P09601	Heme oxygenase 1 OS=Homo sapiens OX=9606 GN=HMOX1 PE=1 SV=1	27.0833	6	13	6	1	288	32.8	8.25	90.2	104.9	94	105.7	102.1	103.1	96.3667	103.633	1.07541	0.23707
Q5T8P6	RNA-binding protein 26 OS=Homo sapiens OX=9606 GN=RBM26 PE=1 SV=3	17.577	18	29	17	1	1007	113.5	9.16	95.8	96.3	97	105	103.6	102.3	96.3667	103.633	1.07541	0.00460297
Q12860	Contactin-1 OS=Homo sapiens OX=9606 GN=CNTN1 PE=1 SV=1	27.3084	27	45	27	1	1018	113.2	5.9	96.8	94.5	97.8	107	103.2	100.7	96.3667	103.633	1.07541	0.0383903
Q15012	Lysosomal-associated transmembrane protein 4A OS=Homo sapiens OX=9606 GN=LAPTM4A PE=1 SV=1	9.01288	2	2	2	1	233	26.8	6.49	100.6	92.5	96	96.7	103.4	110.7	96.3667	103.6	1.07506	0.213606
Q7RTM1	Proton channel OTOP1 OS=Homo sapiens OX=9606 GN=OTOP1 PE=2 SV=1	1.14379	1	1	1	1	612	67.3	8.41	90.9	90.2	108	104.3	100.3	106.2	96.3667	103.6	1.07506	0.339901
Q9BZ67	FERM domain-containing protein 8 OS=Homo sapiens OX=9606 GN=FRMD8 PE=1 SV=1	21.7672	9	10	9	1	464	51.2	6.23	98.1	95.2	95.8	100.2	104.9	105.7	96.3667	103.6	1.07506	0.0333185
Q9NWQ9	Uncharacterized protein C14orf119 OS=Homo sapiens OX=9606 GN=C14orf119 PE=1 SV=1	7.85714	1	1	1	1	140	16	4.94	109.4	73.5	106.2	93.1	118.7	99	96.3667	103.6	1.07506	0.632407
O00238	Bone morphogenetic protein receptor type-1B OS=Homo sapiens OX=9606 GN=BMPR1B PE=1 SV=1	8.96414	5	5	4	1	502	56.9	7.66	93.9	94.6	100.6	99.9	103.3	107.6	96.3667	103.6	1.07506	0.0787664
Q96GQ5	RUS1 family protein C16orf58 OS=Homo sapiens OX=9606 GN=C16orf58 PE=1 SV=2	14.5299	7	9	7	1	468	51	6.93	97.7	93.7	97.7	106.6	98.1	106.1	96.3667	103.6	1.07506	0.102367
A6NHL2	Tubulin alpha chain-like 3 OS=Homo sapiens OX=9606 GN=TUBAL3 PE=1 SV=2	14.574	6	124	2	1	446	49.9	6.05	87.5	87.4	114.2	98.1	111.1	101.6	96.3667	103.6	1.07506	0.515785
Q8WYB5	Histone acetyltransferase KAT6B OS=Homo sapiens OX=9606 GN=KAT6B PE=1 SV=3	0.723589	2	2	1	1	2073	231.2	5.96	115.2	86.7	87.3	114.8	80.1	116	96.4	103.633	1.07503	0.657368
O95602	DNA-directed RNA polymerase I subunit RPA1 OS=Homo sapiens OX=9606 GN=POLR1A PE=1 SV=2	20.814	32	44	32	1	1720	194.7	7.03	99.8	95.6	96.3	103.3	104.9	105.3	97.2333	104.5	1.07473	0.0169207
Q2M2I8	AP2-associated protein kinase 1 OS=Homo sapiens OX=9606 GN=AAK1 PE=1 SV=3	21.0198	16	20	15	1	961	103.8	6.6	99.4	96.2	93.5	102.8	101.3	106.6	96.3667	103.567	1.07471	0.0365289
Q9H1Z9	Tetraspanin-10 OS=Homo sapiens OX=9606 GN=TSPAN10 PE=2 SV=1	10.4225	3	3	3	1	355	36.5	5.86	96	102.5	90.7	95.8	100	115	96.4	103.6	1.07469	0.359524
Q9Y256	CAAX prenyl protease 2 OS=Homo sapiens OX=9606 GN=RCE1 PE=1 SV=1	5.16717	2	2	2	1	329	35.8	7.97	98.9	100.5	89.8	99.6	103.2	108	96.4	103.6	1.07469	0.16252
Q13613	Myotubularin-related protein 1 OS=Homo sapiens OX=9606 GN=MTMR1 PE=1 SV=4	18.3459	12	13	12	1	665	74.6	7.14	98.8	93.4	97	101.5	103.9	105.4	96.4	103.6	1.07469	0.0250229
Q8N4T4	Rho guanine nucleotide exchange factor 39 OS=Homo sapiens OX=9606 GN=ARHGEF39 PE=1 SV=1	2.98507	1	1	1	1	335	38.3	9.64	88.1	99.4	101.7	105.9	100.5	104.4	96.4	103.6	1.07469	0.222583
P09914	Interferon-induced protein with tetratricopeptide repeats 1 OS=Homo sapiens OX=9606 GN=IFIT1 PE=1 SV=2	3.55649	1	1	1	1	478	55.3	7.2	96.7	107.6	84.9	112.6	80.7	117.5	96.4	103.6	1.07469	0.62324
Q9BYC8	39S ribosomal protein L32, mitochondrial OS=Homo sapiens OX=9606 GN=MRPL32 PE=1 SV=1	12.234	2	2	2	1	188	21.4	9.73	93.1	107.5	88.6	104.8	99.4	106.6	96.4	103.6	1.07469	0.335495
O95180	Voltage-dependent T-type calcium channel subunit alpha-1H OS=Homo sapiens OX=9606 GN=CACNA1H PE=1 SV=4	0.764981	2	2	2	1	2353	259	7.37	87.3	108.2	93.7	101.9	108.3	100.6	96.4	103.6	1.07469	0.368109
Q9NQS3	Nectin-3 OS=Homo sapiens OX=9606 GN=NECTIN3 PE=1 SV=1	7.10383	4	4	4	1	549	61	6.19	104.2	91.4	93.6	100.4	96.8	113.6	96.4	103.6	1.07469	0.330928
Q9BQE6	LBH domain-containing protein 1 OS=Homo sapiens OX=9606 GN=LBHD1 PE=1 SV=3	3.80623	1	1	1	1	289	31.5	4.6	90.8	101.5	96.9	95.8	108.1	106.9	96.4	103.6	1.07469	0.226372
P48060	Glioma pathogenesis-related protein 1 OS=Homo sapiens OX=9606 GN=GLIPR1 PE=1 SV=3	11.6541	3	5	3	1	266	30.3	8.48	94.9	95	99.3	101.8	104	104.9	96.4	103.567	1.07434	0.0197078
P53778	Mitogen-activated protein kinase 12 OS=Homo sapiens OX=9606 GN=MAPK12 PE=1 SV=3	1.90736	1	1	1	1	367	41.9	6.39	95.9	100.3	93	112.7	99.4	98.6	96.4	103.567	1.07434	0.25559
O75964	ATP synthase subunit g, mitochondrial OS=Homo sapiens OX=9606 GN=ATP5L PE=1 SV=3	23.301	2	9	2	1	103	11.4	9.64	100.9	90.2	98.1	104.9	100.2	105.6	96.4	103.567	1.07434	0.14127
Q96G21	U3 small nucleolar ribonucleoprotein protein IMP4 OS=Homo sapiens OX=9606 GN=IMP4 PE=1 SV=1	13.4021	4	4	4	1	291	33.7	9.47	97.1	97	95.1	104.3	102.3	104.1	96.4	103.567	1.07434	0.00140724
Q9BXK5	Bcl-2-like protein 13 OS=Homo sapiens OX=9606 GN=BCL2L13 PE=1 SV=1	17.5258	8	12	8	1	485	52.7	4.44	97	96.2	96	105.5	102.6	102.6	96.4	103.567	1.07434	0.0117197
P31937	3-hydroxyisobutyrate dehydrogenase, mitochondrial OS=Homo sapiens OX=9606 GN=HIBADH PE=1 SV=2	22.0238	5	9	5	1	336	35.3	8.13	97.5	97.5	94.3	102.9	101.4	106.5	96.4333	103.6	1.07432	0.0219585
Q3KQZ1	Solute carrier family 25 member 35 OS=Homo sapiens OX=9606 GN=SLC25A35 PE=2 SV=1	6.33333	2	2	2	1	300	32.4	9.11	98	95.5	95.8	106	98.6	106.2	96.4333	103.6	1.07432	0.092025
Q9BQ24	Zinc finger FYVE domain-containing protein 21 OS=Homo sapiens OX=9606 GN=ZFYVE21 PE=1 SV=1	12.3932	3	3	3	1	234	26.5	8.41	94.7	90.3	104.3	99.3	103.9	107.6	96.4333	103.6	1.07432	0.224908
Q9UBZ4	DNA-(apurinic or apyrimidinic site) lyase 2 OS=Homo sapiens OX=9606 GN=APEX2 PE=1 SV=1	6.56371	2	3	2	1	518	57.4	8.29	111.5	92.6	101.4	93.6	138.1	96.5	101.833	109.4	1.0743	0.661628
Q2TBE0	CWF19-like protein 2 OS=Homo sapiens OX=9606 GN=CWF19L2 PE=1 SV=4	11.9687	11	13	11	1	894	103.7	8.65	94.1	98.3	96.9	100.5	101.1	109.1	96.4333	103.567	1.07397	0.107691
P49593	Protein phosphatase 1F OS=Homo sapiens OX=9606 GN=PPM1F PE=1 SV=3	27.0925	9	19	9	1	454	49.8	5.1	96.3	98.1	94.9	105.4	96.2	109.1	96.4333	103.567	1.07397	0.199005
O75192	Peroxisomal membrane protein 11A OS=Homo sapiens OX=9606 GN=PEX11A PE=1 SV=1	7.69231	2	2	2	1	247	28.3	9.64	91.5	92.6	105.2	101.9	101.7	107.1	96.4333	103.567	1.07397	0.241385
P60900	Proteasome subunit alpha type-6 OS=Homo sapiens OX=9606 GN=PSMA6 PE=1 SV=1	47.561	12	27	12	1	246	27.4	6.76	81	90.8	117.5	96	108.8	105.9	96.4333	103.567	1.07397	0.589252
Q9UIG0	Tyrosine-protein kinase BAZ1B OS=Homo sapiens OX=9606 GN=BAZ1B PE=1 SV=2	7.68712	13	14	13	1	1483	170.8	8.48	95.8	92.7	100.8	102.8	104.5	103.4	96.4333	103.567	1.07397	0.0883607
O14618	Copper chaperone for superoxide dismutase OS=Homo sapiens OX=9606 GN=CCS PE=1 SV=1	20.073	6	9	6	1	274	29	5.58	95.6	96.1	97.6	105.7	102.8	102.2	96.4333	103.567	1.07397	0.0092126
Q10713	Mitochondrial-processing peptidase subunit alpha OS=Homo sapiens OX=9606 GN=PMPCA PE=1 SV=2	21.3333	11	18	11	1	525	58.2	6.92	95.1	101.1	93.1	99.7	111.4	99.6	96.4333	103.567	1.07397	0.209751
O43159	Ribosomal RNA-processing protein 8 OS=Homo sapiens OX=9606 GN=RRP8 PE=1 SV=2	44.5175	17	24	17	1	456	50.7	9.42	102.3	91.9	95.1	109.7	101.7	99.3	96.4333	103.567	1.07397	0.180166
Q9H920	RING finger protein 121 OS=Homo sapiens OX=9606 GN=RNF121 PE=1 SV=1	11.315	3	4	3	1	327	37.9	7.06	99.2	98	92.1	111.1	104.7	94.9	96.4333	103.567	1.07397	0.26855
P08571	Monocyte differentiation antigen CD14 OS=Homo sapiens OX=9606 GN=CD14 PE=1 SV=2	6.66667	2	2	2	1	375	40.1	6.23	102.1	84	103.2	108.1	89.9	112.7	96.4333	103.567	1.07397	0.488009
Q9UKX5	Integrin alpha-11 OS=Homo sapiens OX=9606 GN=ITGA11 PE=1 SV=2	3.7037	4	5	4	1	1188	133.4	6.7	93.2	98.4	97.7	101.5	100.4	108.8	96.4333	103.567	1.07397	0.0959811
Q9H7H0	Methyltransferase-like protein 17, mitochondrial OS=Homo sapiens OX=9606 GN=METTL17 PE=1 SV=1	9.42982	5	5	5	1	456	50.7	9.33	98.5	96.1	94.7	100.4	102.1	108.2	96.4333	103.567	1.07397	0.0766347
O75094	Slit homolog 3 protein OS=Homo sapiens OX=9606 GN=SLIT3 PE=2 SV=3	4.39921	6	6	6	1	1523	167.6	7.65	97.9	90.6	100.8	102.3	102.8	105.6	96.4333	103.567	1.07397	0.132065
P54289	Voltage-dependent calcium channel subunit alpha-2/delta-1 OS=Homo sapiens OX=9606 GN=CACNA2D1 PE=1 SV=3	10.6074	10	12	10	1	1103	124.5	5.27	98.5	91.9	98.9	105.6	100.8	104.3	96.4333	103.567	1.07397	0.0675219
O60504	Vinexin OS=Homo sapiens OX=9606 GN=SORBS3 PE=1 SV=2	9.68703	6	9	6	1	671	75.3	9.45	95.4	95.1	98.8	103.5	104.1	103.1	96.4333	103.567	1.07397	0.0214795
Q9Y3X0	Coiled-coil domain-containing protein 9 OS=Homo sapiens OX=9606 GN=CCDC9 PE=1 SV=1	21.0923	13	14	13	1	531	59.7	5.4	94.2	92.7	102.4	100.9	107.6	102.2	96.4333	103.567	1.07397	0.13157
Q9UBK9	Protein UXT OS=Homo sapiens OX=9606 GN=UXT PE=1 SV=1	14.0127	2	5	2	1	157	18.2	7.59	100.4	97.4	91.5	102	107.1	101.6	96.4333	103.567	1.07397	0.0959593
P30038	Delta-1-pyrroline-5-carboxylate dehydrogenase, mitochondrial OS=Homo sapiens OX=9606 GN=ALDH4A1 PE=1 SV=3	27.3535	14	21	14	1	563	61.7	8.07	100	93.6	95.7	106.1	103.1	101.5	96.4333	103.567	1.07397	0.0421535
Q13541	Eukaryotic translation initiation factor 4E-binding protein 1 OS=Homo sapiens OX=9606 GN=EIF4EBP1 PE=1 SV=3	32.2034	2	11	2	1	118	12.6	5.48	84.9	97.6	106.8	107.4	101.8	101.5	96.4333	103.567	1.07397	0.37959
Q9UKW4	Guanine nucleotide exchange factor VAV3 OS=Homo sapiens OX=9606 GN=VAV3 PE=1 SV=1	0.826446	1	1	1	1	847	97.7	7.05	86.1	91.9	111.3	103.5	107.1	100.1	96.4333	103.567	1.07397	0.450758
Q9NQZ5	StAR-related lipid transfer protein 7, mitochondrial OS=Homo sapiens OX=9606 GN=STARD7 PE=1 SV=2	27.8378	9	9	9	1	370	43.1	8.95	92.6	97.5	99.2	107	105.1	98.6	96.4333	103.567	1.07397	0.0953233
Q96CM3	Mitochondrial RNA pseudouridine synthase RPUSD4 OS=Homo sapiens OX=9606 GN=RPUSD4 PE=1 SV=1	11.9363	4	6	4	1	377	42.2	9.88	95.5	87.7	106.1	97.4	101	112.2	96.4333	103.533	1.07363	0.366362
Q8N7H5	RNA polymerase II-associated factor 1 homolog OS=Homo sapiens OX=9606 GN=PAF1 PE=1 SV=2	35.0282	15	23	15	1	531	59.9	4.63	96.3	98.3	94.7	103.8	101.8	105	96.4333	103.533	1.07363	0.00732136
Q9NVR5	Protein kintoun OS=Homo sapiens OX=9606 GN=DNAAF2 PE=1 SV=2	12.6643	8	10	8	1	837	91.1	5.2	90.2	97.7	101.4	101.4	108.5	100.7	96.4333	103.533	1.07363	0.16605
Q9BY89	Uncharacterized protein KIAA1671 OS=Homo sapiens OX=9606 GN=KIAA1671 PE=1 SV=2	20.9302	30	35	30	1	1806	196.6	8.47	93	91.4	105	103.2	105.4	102.1	96.4667	103.567	1.0736	0.236457
Q9H3Q1	Cdc42 effector protein 4 OS=Homo sapiens OX=9606 GN=CDC42EP4 PE=1 SV=1	26.4045	7	16	6	1	356	38	5.19	83.8	105.8	99.8	97.3	104.9	108.5	96.4667	103.567	1.0736	0.406339
Q9UBX3	Mitochondrial dicarboxylate carrier OS=Homo sapiens OX=9606 GN=SLC25A10 PE=1 SV=2	25.784	6	11	6	1	287	31.3	9.54	100.3	93.2	95.9	106.1	98.5	106.1	96.4667	103.567	1.0736	0.098464
P48729	Casein kinase I isoform alpha OS=Homo sapiens OX=9606 GN=CSNK1A1 PE=1 SV=2	20.178	6	9	6	1	337	38.9	9.57	94.3	91.2	103.9	104.5	101.7	104.5	96.4667	103.567	1.0736	0.199376
P52630	Signal transducer and activator of transcription 2 OS=Homo sapiens OX=9606 GN=STAT2 PE=1 SV=1	8.57814	6	7	6	1	851	97.9	5.49	98.1	97.4	93.9	105.7	96.9	108	96.4667	103.533	1.07326	0.161106
O95873	Uncharacterized protein C6orf47 OS=Homo sapiens OX=9606 GN=C6orf47 PE=1 SV=2	25.5102	5	5	5	1	294	31.7	6.37	93.2	98.5	97.7	107.5	95.8	107.3	96.4667	103.533	1.07326	0.201236
Q9Y5J6	Mitochondrial import inner membrane translocase subunit Tim10 B OS=Homo sapiens OX=9606 GN=TIMM10B PE=1 SV=1	39.8058	4	7	4	1	103	11.6	7.43	97.8	94	97.6	105.5	98.9	106.2	96.4667	103.533	1.07326	0.0736186
Q7KZN9	Cytochrome c oxidase assembly protein COX15 homolog OS=Homo sapiens OX=9606 GN=COX15 PE=1 SV=1	15.122	5	9	5	1	410	46	9.82	98.5	96.4	94.5	97.9	107.3	105.4	96.4667	103.533	1.07326	0.118795
P22692	Insulin-like growth factor-binding protein 4 OS=Homo sapiens OX=9606 GN=IGFBP4 PE=1 SV=2	25.5814	7	10	7	1	258	27.9	7.15	86	85.8	117.6	92.3	113.3	105	96.4667	103.533	1.07326	0.600808
P28702	Retinoic acid receptor RXR-beta OS=Homo sapiens OX=9606 GN=RXRB PE=1 SV=2	13.1332	6	7	5	1	533	56.9	8.18	96	96.8	96.6	102	103.7	104.9	96.4667	103.533	1.07326	0.00947717
P12270	Nucleoprotein TPR OS=Homo sapiens OX=9606 GN=TPR PE=1 SV=3	35.8866	84	158	83	1	2363	267.1	5.02	101.7	93.8	93.9	105.5	101.1	104	96.4667	103.533	1.07326	0.0963932
Q12888	TP53-binding protein 1 OS=Homo sapiens OX=9606 GN=TP53BP1 PE=1 SV=2	30.1217	47	75	47	1	1972	213.4	4.7	98.6	91.7	99.1	105.6	102	103	96.4667	103.533	1.07326	0.0802953
Q6DD87	Zinc finger protein 787 OS=Homo sapiens OX=9606 GN=ZNF787 PE=1 SV=4	15.9686	4	4	4	1	382	40.4	7.96	93	88.8	107.6	116.8	91	102.8	96.4667	103.533	1.07326	0.496023
P28070	Proteasome subunit beta type-4 OS=Homo sapiens OX=9606 GN=PSMB4 PE=1 SV=4	26.1364	6	23	6	1	264	29.2	5.97	84.4	100.4	104.6	104.2	104.6	101.8	96.4667	103.533	1.07326	0.369538
Q7Z3G6	Prickle-like protein 2 OS=Homo sapiens OX=9606 GN=PRICKLE2 PE=1 SV=2	4.73934	3	3	3	1	844	95.6	7.36	84.8	99.7	104.9	105.7	104.8	100.1	96.4667	103.533	1.07326	0.362244
Q9NQX5	Neural proliferation differentiation and control protein 1 OS=Homo sapiens OX=9606 GN=NPDC1 PE=1 SV=2	2.15385	1	1	1	1	325	34.5	7.01	90.9	94.8	103.7	104	106.9	99.7	96.4667	103.533	1.07326	0.197559
P56182	Ribosomal RNA processing protein 1 homolog A OS=Homo sapiens OX=9606 GN=RRP1 PE=1 SV=1	20.8243	9	11	9	1	461	52.8	9.33	99.1	90.4	99.9	105.4	106.9	98.3	96.4667	103.533	1.07326	0.156178
Q7L9B9	Endonuclease/exonuclease/phosphatase family domain-containing protein 1 OS=Homo sapiens OX=9606 GN=EEPD1 PE=1 SV=2	4.04218	3	3	3	1	569	62.4	8.41	100	85.8	103.6	111.2	104.8	94.6	96.4667	103.533	1.07326	0.386917
P02771	Alpha-fetoprotein OS=Homo sapiens OX=9606 GN=AFP PE=1 SV=1	4.10509	3	4	3	1	609	68.6	5.68	116.5	90.6	82.3	115.3	106.3	89	96.4667	103.533	1.07326	0.614321
P02795	Metallothionein-2 OS=Homo sapiens OX=9606 GN=MT2A PE=1 SV=1	65.5738	3	12	1	1	61	6	7.83	82.4	88.7	118.3	102.4	95.6	112.6	96.4667	103.533	1.07326	0.603941
O15111	Inhibitor of nuclear factor kappa-B kinase subunit alpha OS=Homo sapiens OX=9606 GN=CHUK PE=1 SV=2	16.9128	13	17	13	1	745	84.6	6.73	98.1	94.5	96.8	100.3	105.1	105.1	96.4667	103.5	1.07291	0.0274645
Q14596	Next to BRCA1 gene 1 protein OS=Homo sapiens OX=9606 GN=NBR1 PE=1 SV=3	8.38509	6	7	6	1	966	107.3	5.12	91.4	101.3	96.7	101.6	103.9	105	96.4667	103.5	1.07291	0.121142
Q14684	Ribosomal RNA processing protein 1 homolog B OS=Homo sapiens OX=9606 GN=RRP1B PE=1 SV=3	34.4327	19	29	19	1	758	84.4	9.76	99.4	96.1	93.9	100	106.2	104.3	96.4667	103.5	1.07291	0.0455088
Q5SNV9	Uncharacterized protein C1orf167 OS=Homo sapiens OX=9606 GN=C1orf167 PE=2 SV=2	0.544959	1	4	1	1	1468	162.3	10.7	91.6	102.1	95.7	100.4	106.5	103.6	96.4667	103.5	1.07291	0.134421
Q6ULP2	Aftiphilin OS=Homo sapiens OX=9606 GN=AFTPH PE=1 SV=3	16.8803	13	18	13	1	936	102.1	4.54	95.1	93.6	100.7	103.7	104.3	102.5	96.4667	103.5	1.07291	0.0752642
Q5TF58	Intermediate filament family orphan 2 OS=Homo sapiens OX=9606 GN=IFFO2 PE=2 SV=3	6.5764	3	4	3	1	517	57.3	4.97	95.3	97.5	96.6	103.8	107.7	99	96.4667	103.5	1.07291	0.0997343
Q9BTK6	PAXIP1-associated glutamate-rich protein 1 OS=Homo sapiens OX=9606 GN=PAGR1 PE=1 SV=1	5.51181	1	1	1	1	254	27.7	4.46	103.8	61.4	124.2	111.4	122.9	76.2	96.4667	103.5	1.07291	0.778148
P13497	Bone morphogenetic protein 1 OS=Homo sapiens OX=9606 GN=BMP1 PE=1 SV=2	7.30223	6	6	6	1	986	111.2	6.9	100.3	95.6	93.6	100.2	98	112.4	96.5	103.533	1.07288	0.254154
Q13057	Bifunctional coenzyme A synthase OS=Homo sapiens OX=9606 GN=COASY PE=1 SV=4	21.0993	12	15	12	1	564	62.3	6.99	98.6	98.4	92.5	103.3	101	106.3	96.5	103.533	1.07288	0.0531175
O14523	Phospholipid transfer protein C2CD2L OS=Homo sapiens OX=9606 GN=C2CD2L PE=1 SV=3	3.82436	3	3	3	1	706	76.1	7.69	95.6	94.7	99.2	106.4	98.1	106.1	96.5	103.533	1.07288	0.105291
P07919	Cytochrome b-c1 complex subunit 6, mitochondrial OS=Homo sapiens OX=9606 GN=UQCRH PE=1 SV=2	43.956	4	7	4	1	91	10.7	4.44	85.8	100.6	103.1	102.7	105.8	102.1	96.5	103.533	1.07288	0.321461
O95619	YEATS domain-containing protein 4 OS=Homo sapiens OX=9606 GN=YEATS4 PE=1 SV=1	17.1806	4	5	4	1	227	26.5	8.41	91.6	100	97.9	109.7	106.3	94.6	96.5	103.533	1.07288	0.267745
Q9UGU0	Transcription factor 20 OS=Homo sapiens OX=9606 GN=TCF20 PE=1 SV=3	5.76531	11	11	11	1	1960	211.6	9.04	102.4	95	92.1	106.4	95.4	108.7	96.5	103.5	1.07254	0.248919
P32189	Glycerol kinase OS=Homo sapiens OX=9606 GN=GK PE=1 SV=3	9.839	5	5	5	1	559	61.2	6.54	94.5	95.6	99.4	99.3	103.2	108	96.5	103.5	1.07254	0.0897556
Q9H3H1	tRNA dimethylallyltransferase OS=Homo sapiens OX=9606 GN=TRIT1 PE=1 SV=1	9.85011	5	5	5	1	467	52.7	8.21	101.8	94.6	93.1	102.2	100.3	108	96.5	103.5	1.07254	0.121129
Q05823	2-5A-dependent ribonuclease OS=Homo sapiens OX=9606 GN=RNASEL PE=1 SV=2	20.6478	12	16	12	1	741	83.5	6.65	93.8	100.3	95.4	104.5	98.9	107.1	96.5	103.5	1.07254	0.0905675
Q9BUR5	MICOS complex subunit MIC26 OS=Homo sapiens OX=9606 GN=APOO PE=1 SV=1	13.1313	2	3	2	1	198	22.3	9.13	99.4	95.1	95	107.8	96.1	106.6	96.5	103.5	1.07254	0.19167
Q15361	Transcription termination factor 1 OS=Homo sapiens OX=9606 GN=TTF1 PE=1 SV=3	9.06077	6	7	6	1	905	103	9.38	97	93.3	99.2	102	102.1	106.4	96.5	103.5	1.07254	0.0372841
P78346	Ribonuclease P protein subunit p30 OS=Homo sapiens OX=9606 GN=RPP30 PE=1 SV=1	21.2687	5	6	5	1	268	29.3	8.91	99.1	96.2	94.2	100.8	104.1	105.6	96.5	103.5	1.07254	0.0252259
P46199	Translation initiation factor IF-2, mitochondrial OS=Homo sapiens OX=9606 GN=MTIF2 PE=1 SV=2	16.6437	12	16	12	1	727	81.3	7.15	95.7	96.6	97.2	102.4	103.4	104.7	96.5	103.5	1.07254	0.00176249
Q6NVY1	3-hydroxyisobutyryl-CoA hydrolase, mitochondrial OS=Homo sapiens OX=9606 GN=HIBCH PE=1 SV=2	27.7202	11	18	11	1	386	43.5	8.19	94.2	94.6	100.7	103.1	102.9	104.5	96.5	103.5	1.07254	0.0724103
Q8IWJ2	GRIP and coiled-coil domain-containing protein 2 OS=Homo sapiens OX=9606 GN=GCC2 PE=1 SV=4	31.2352	50	64	47	1	1684	195.8	5.14	97.1	98.9	93.5	101.6	104.5	104.4	96.5	103.5	1.07254	0.0278238
Q9Y4E5	E3 SUMO-protein ligase ZNF451 OS=Homo sapiens OX=9606 GN=ZNF451 PE=1 SV=2	10.5561	12	12	12	1	1061	121.4	6.77	98.3	100.8	90.4	106.2	100.2	104.1	96.5	103.5	1.07254	0.142322
Q93050	V-type proton ATPase 116 kDa subunit a isoform 1 OS=Homo sapiens OX=9606 GN=ATP6V0A1 PE=1 SV=3	15.1732	12	17	11	1	837	96.4	6.43	97.7	97.7	94.1	100.6	105.9	104	96.5	103.5	1.07254	0.0258667
Q17R31	Putative deoxyribonuclease TATDN3 OS=Homo sapiens OX=9606 GN=TATDN3 PE=1 SV=1	5.83942	2	2	2	1	274	30.3	7.15	95	100.1	94.4	91.1	116	103.4	96.5	103.5	1.07254	0.434918
Q8IUF1	COBW domain-containing protein 2 OS=Homo sapiens OX=9606 GN=CBWD2 PE=2 SV=1	14.4304	6	9	1	1	395	44	4.89	99	97.3	93.2	105.6	105.6	99.3	96.5	103.5	1.07254	0.0637961
Q9GZU7	Carboxy-terminal domain RNA polymerase II polypeptide A small phosphatase 1 OS=Homo sapiens OX=9606 GN=CTDSP1 PE=1 SV=1	3.06513	1	1	1	1	261	29.2	6	109.5	88.5	91.5	110.8	108.9	90.8	96.5	103.5	1.07254	0.486689
Q99549	M-phase phosphoprotein 8 OS=Homo sapiens OX=9606 GN=MPHOSPH8 PE=1 SV=2	4.53488	3	3	3	1	860	97.1	6.06	108.6	91.3	89.6	102.5	95	112.9	96.5	103.467	1.07219	0.433362
O00506	Serine/threonine-protein kinase 25 OS=Homo sapiens OX=9606 GN=STK25 PE=1 SV=1	14.3192	5	6	3	1	426	48.1	6.74	93.1	91.6	104.8	98.2	107.1	105.1	96.5	103.467	1.07219	0.244691
Q9BQG2	Peroxisomal NADH pyrophosphatase NUDT12 OS=Homo sapiens OX=9606 GN=NUDT12 PE=1 SV=1	9.74026	5	5	5	1	462	52	6.83	96.9	103.3	89.3	103.8	104.4	102.2	96.5	103.467	1.07219	0.225069
Q8N9T8	Protein KRI1 homolog OS=Homo sapiens OX=9606 GN=KRI1 PE=1 SV=3	23.1863	13	17	13	1	703	82.5	5.14	98.5	95.1	95.9	104.4	104.8	101.2	96.5	103.467	1.07219	0.0107344
Q96RR4	Calcium/calmodulin-dependent protein kinase kinase 2 OS=Homo sapiens OX=9606 GN=CAMKK2 PE=1 SV=2	7.65306	4	4	4	1	588	64.7	6.68	90.1	104.8	94.7	109.1	99.6	101.8	96.5333	103.5	1.07217	0.261724
Q92871	Phosphomannomutase 1 OS=Homo sapiens OX=9606 GN=PMM1 PE=1 SV=2	8.01527	2	3	1	1	262	29.7	5.74	84.9	95.2	109.5	85.2	112.3	113	96.5333	103.5	1.07217	0.582415
Q9HD34	LYR motif-containing protein 4 OS=Homo sapiens OX=9606 GN=LYRM4 PE=1 SV=1	28.5714	3	4	3	1	91	10.8	10.73	98.7	96.1	94.8	98.1	101.7	110.7	96.5333	103.5	1.07217	0.197272
P63313	Thymosin beta-10 OS=Homo sapiens OX=9606 GN=TMSB10 PE=1 SV=2	79.5455	5	27	4	1	44	5	5.36	92	99.4	98.2	98.1	103.2	109.2	96.5333	103.5	1.07217	0.159467
Q9ULG1	Chromatin-remodeling ATPase INO80 OS=Homo sapiens OX=9606 GN=INO80 PE=1 SV=2	4.49871	7	8	7	1	1556	176.6	9.5	95.5	100.1	94	103.9	99.8	106.8	96.5333	103.5	1.07217	0.0642392
Q5M775	Cytospin-B OS=Homo sapiens OX=9606 GN=SPECC1 PE=1 SV=1	39.5131	38	50	36	1	1068	118.5	6.7	99.4	96.5	93.7	102	102.3	106.2	96.5333	103.5	1.07217	0.0324792
Q14657	EKC/KEOPS complex subunit LAGE3 OS=Homo sapiens OX=9606 GN=LAGE3 PE=1 SV=2	27.2727	2	3	2	1	143	14.8	8.63	83.6	104.9	101.1	108.4	97.3	104.8	96.5333	103.5	1.07217	0.413322
Q7L5Y1	Mitochondrial enolase superfamily member 1 OS=Homo sapiens OX=9606 GN=ENOSF1 PE=1 SV=1	18.2844	9	10	9	1	443	49.8	6.48	99.4	94.6	95.6	105.7	101.5	103.3	96.5333	103.5	1.07217	0.0227794
P04424	Argininosuccinate lyase OS=Homo sapiens OX=9606 GN=ASL PE=1 SV=4	15.3017	7	8	7	1	464	51.6	6.48	101.7	95.2	92.7	108.3	98.9	103.3	96.5333	103.5	1.07217	0.142015
Q9Y3C1	Nucleolar protein 16 OS=Homo sapiens OX=9606 GN=NOP16 PE=1 SV=2	36.5169	7	14	7	1	178	21.2	9.94	98.5	92.5	98.6	103.3	105.5	101.7	96.5333	103.5	1.07217	0.0540086
P13693	Translationally-controlled tumor protein OS=Homo sapiens OX=9606 GN=TPT1 PE=1 SV=1	37.2093	7	26	7	1	172	19.6	4.93	84.5	98.1	107	94	115.3	101.2	96.5333	103.5	1.07217	0.484513
Q96GY0	Zinc finger C2HC domain-containing protein 1A OS=Homo sapiens OX=9606 GN=ZC2HC1A PE=1 SV=2	34.7692	12	17	12	1	325	35.1	9.82	93.5	103.4	92.6	106.4	101.3	102.6	96.5	103.433	1.07185	0.172393
Q9UBF8	Phosphatidylinositol 4-kinase beta OS=Homo sapiens OX=9606 GN=PI4KB PE=1 SV=1	15.8088	10	11	10	1	816	91.3	6.25	98.6	94.3	96.7	103.2	101.1	106.1	96.5333	103.467	1.07182	0.0230485
Q15811	Intersectin-1 OS=Homo sapiens OX=9606 GN=ITSN1 PE=1 SV=3	9.87798	16	18	12	1	1721	195.3	7.77	94.9	96.3	98.4	102.7	104.4	103.3	96.5333	103.467	1.07182	0.00959856
Q99856	AT-rich interactive domain-containing protein 3A OS=Homo sapiens OX=9606 GN=ARID3A PE=1 SV=2	4.38449	2	2	2	1	593	62.9	4.91	98.6	92.2	98.8	100.7	96.6	113.1	96.5333	103.467	1.07182	0.297984
Q96BK5	PIN2/TERF1-interacting telomerase inhibitor 1 OS=Homo sapiens OX=9606 GN=PINX1 PE=1 SV=2	25.3049	7	9	7	1	328	37	9.6	93.2	96.5	99.9	98.2	106.2	106	96.5333	103.467	1.07182	0.107326
Q96L73	Histone-lysine N-methyltransferase, H3 lysine-36 and H4 lysine-20 specific OS=Homo sapiens OX=9606 GN=NSD1 PE=1 SV=1	2.89318	6	6	6	1	2696	296.5	8.03	97.9	88.5	103.2	95	111.7	103.7	96.5333	103.467	1.07182	0.344305
Q9BX79	Receptor for retinol uptake STRA6 OS=Homo sapiens OX=9606 GN=STRA6 PE=1 SV=1	17.8411	10	12	10	1	667	73.5	8.98	91.5	89.8	108.3	103.9	103.4	103.1	96.5333	103.467	1.07182	0.361114
Q9ULE6	Paladin OS=Homo sapiens OX=9606 GN=PALD1 PE=1 SV=3	7.94393	6	7	6	1	856	96.7	6.54	94	97.3	98.3	101.5	106.6	102.3	96.5333	103.467	1.07182	0.0293087
Q9H583	HEAT repeat-containing protein 1 OS=Homo sapiens OX=9606 GN=HEATR1 PE=1 SV=3	14.8787	31	44	31	1	2144	242.2	6.54	104.7	90	94.9	102.9	105.3	102.2	96.5333	103.467	1.07182	0.246882
Q7RTS9	Dymeclin OS=Homo sapiens OX=9606 GN=DYM PE=1 SV=1	2.39163	2	2	2	1	669	75.9	5.86	97.2	93.8	98.6	100.1	108.4	101.9	96.5333	103.467	1.07182	0.0919954
Q9GZL7	Ribosome biogenesis protein WDR12 OS=Homo sapiens OX=9606 GN=WDR12 PE=1 SV=2	22.9314	8	12	8	1	423	47.7	5.9	99.2	94.1	96.3	105.1	103.8	101.5	96.5333	103.467	1.07182	0.0225538
Q9UL01	Dermatan-sulfate epimerase OS=Homo sapiens OX=9606 GN=DSE PE=1 SV=1	1.87891	2	2	2	1	958	109.7	8.09	85.3	89.7	114.6	106.1	103.2	101.1	96.5333	103.467	1.07182	0.527882
Q08495	Dematin OS=Homo sapiens OX=9606 GN=DMTN PE=1 SV=3	12.8395	5	5	5	1	405	45.5	8.88	93.6	93.1	102.9	103.3	107.7	99.4	96.5333	103.467	1.07182	0.162561
Q7Z698	Sprouty-related, EVH1 domain-containing protein 2 OS=Homo sapiens OX=9606 GN=SPRED2 PE=1 SV=2	4.78469	1	1	1	1	418	47.5	6.79	112	96.3	81.3	116.6	101.1	92.7	96.5333	103.467	1.07182	0.574157
Q8TF46	DIS3-like exonuclease 1 OS=Homo sapiens OX=9606 GN=DIS3L PE=1 SV=2	15.0854	15	19	15	1	1054	120.7	6.54	99.3	97.1	93.2	103.1	104.5	102.7	96.5333	103.433	1.07148	0.0505156
Q16718	NADH dehydrogenase [ubiquinone] 1 alpha subcomplex subunit 5 OS=Homo sapiens OX=9606 GN=NDUFA5 PE=1 SV=3	30.1724	3	7	3	1	116	13.5	5.99	100.3	95.3	94	104.5	98	107.8	96.5333	103.433	1.07148	0.127287
Q9BYX2	TBC1 domain family member 2A OS=Homo sapiens OX=9606 GN=TBC1D2 PE=1 SV=3	16.5948	12	13	12	1	928	105.3	6.58	98.7	95	95.9	105.2	99.8	105.3	96.5333	103.433	1.07148	0.0415441
Q32P41	tRNA (guanine(37)-N1)-methyltransferase OS=Homo sapiens OX=9606 GN=TRMT5 PE=1 SV=2	26.3261	14	21	14	1	509	58.2	8.62	97.1	96.1	96.4	103.5	101.8	105	96.5333	103.433	1.07148	0.0114144
Q14191	Werner syndrome ATP-dependent helicase OS=Homo sapiens OX=9606 GN=WRN PE=1 SV=2	10.4749	15	15	15	1	1432	162.4	6.34	96.9	99.2	93.5	103.5	105.6	101.2	96.5333	103.433	1.07148	0.0327742
Q9Y5P4	Collagen type IV alpha-3-binding protein OS=Homo sapiens OX=9606 GN=COL4A3BP PE=1 SV=1	19.5513	14	19	14	1	624	70.8	5.48	96.5	93	100.1	103.2	102	105.1	96.5333	103.433	1.07148	0.0607288
Q9H444	Charged multivesicular body protein 4b OS=Homo sapiens OX=9606 GN=CHMP4B PE=1 SV=1	37.0536	9	20	8	1	224	24.9	4.82	92.8	97.2	99.6	98.5	107.2	104.6	96.5333	103.433	1.07148	0.105971
Q96MV1	Transmembrane protein 56 OS=Homo sapiens OX=9606 GN=TMEM56 PE=1 SV=1	6.84411	2	2	2	1	263	30	9.33	103.8	92.3	93.6	102.9	101.9	105.6	96.5667	103.467	1.07145	0.191118
O00635	E3 ubiquitin-protein ligase TRIM38 OS=Homo sapiens OX=9606 GN=TRIM38 PE=1 SV=1	11.1828	5	5	5	1	465	53.4	7.02	96.6	98.5	94.6	103.7	105	101.7	96.5667	103.467	1.07145	0.0101479
Q96BP3	Peptidylprolyl isomerase domain and WD repeat-containing protein 1 OS=Homo sapiens OX=9606 GN=PPWD1 PE=1 SV=1	25.0774	17	23	17	1	646	73.5	7.15	98.6	95.2	95.9	103.9	104.3	102.2	96.5667	103.467	1.07145	0.00812356
Q9NYW8	RB-associated KRAB zinc finger protein OS=Homo sapiens OX=9606 GN=RBAK PE=1 SV=1	1.12045	1	1	1	1	714	82.9	7.33	99.2	95.9	94.6	104.9	104.5	101	96.5667	103.467	1.07145	0.0205312
Q8NG11	Tetraspanin-14 OS=Homo sapiens OX=9606 GN=TSPAN14 PE=1 SV=1	4.07407	1	1	1	1	270	30.7	6.84	99.8	90.2	99.7	102.3	100.8	107.2	96.5667	103.433	1.07111	0.15405
A6NNP5	Coiled-coil domain-containing protein 169 OS=Homo sapiens OX=9606 GN=CCDC169 PE=2 SV=4	3.27103	1	1	1	1	214	25.2	9.33	92.6	103.1	94	104.9	98.9	106.5	96.5667	103.433	1.07111	0.171204
Q8IUR7	Armadillo repeat-containing protein 8 OS=Homo sapiens OX=9606 GN=ARMC8 PE=1 SV=2	14.7103	9	14	9	1	673	75.5	6.73	101.3	95.4	93	106	98.4	105.9	96.5667	103.433	1.07111	0.123159
Q96B23	Uncharacterized protein C18orf25 OS=Homo sapiens OX=9606 GN=C18orf25 PE=1 SV=3	16.5842	5	14	5	1	404	43.4	4.88	94.6	95.8	99.3	102.4	103.2	104.7	96.5667	103.433	1.07111	0.0239493
Q8N6T3	ADP-ribosylation factor GTPase-activating protein 1 OS=Homo sapiens OX=9606 GN=ARFGAP1 PE=1 SV=2	41.6256	15	24	15	1	406	44.6	5.66	91.7	100.7	97.3	105.6	100.2	104.5	96.5667	103.433	1.07111	0.103719
Q96BY6	Dedicator of cytokinesis protein 10 OS=Homo sapiens OX=9606 GN=DOCK10 PE=1 SV=3	15.8737	34	45	31	1	2186	249.4	7.14	98.1	94.8	96.8	102.9	104.5	102.9	96.5667	103.433	1.07111	0.00728345
Q70CQ4	Ubiquitin carboxyl-terminal hydrolase 31 OS=Homo sapiens OX=9606 GN=USP31 PE=2 SV=2	1.84911	2	2	2	1	1352	146.6	9.22	93.1	102.1	94.5	129.2	88.3	92.8	96.5667	103.433	1.07111	0.651947
Q96BD5	PHD finger protein 21A OS=Homo sapiens OX=9606 GN=PHF21A PE=1 SV=1	13.3824	8	8	8	1	680	74.8	9.45	91.4	98.2	100.1	100.2	101.9	108.2	96.5667	103.433	1.07111	0.1289
Q8WV60	Pentatricopeptide repeat-containing protein 2, mitochondrial OS=Homo sapiens OX=9606 GN=PTCD2 PE=1 SV=3	11.8557	5	6	5	1	388	43.9	9.23	101	100.3	88.4	103.5	100	106.8	96.5667	103.433	1.07111	0.231037
Q6PIJ6	F-box only protein 38 OS=Homo sapiens OX=9606 GN=FBXO38 PE=1 SV=3	10.5219	10	12	10	1	1188	133.9	6.33	98	101.8	89.9	102.2	101.8	106.3	96.5667	103.433	1.07111	0.179768
Q92621	Nuclear pore complex protein Nup205 OS=Homo sapiens OX=9606 GN=NUP205 PE=1 SV=3	13.668	27	42	27	1	2012	227.8	6.19	100.8	88.8	100.1	99.8	104.9	105.6	96.5667	103.433	1.07111	0.213265
Q5T447	E3 ubiquitin-protein ligase HECTD3 OS=Homo sapiens OX=9606 GN=HECTD3 PE=1 SV=1	15.7956	12	15	12	1	861	97.1	5.64	101.3	94	94.4	101.8	104.4	104.1	96.5667	103.433	1.07111	0.0884464
P27448	MAP/microtubule affinity-regulating kinase 3 OS=Homo sapiens OX=9606 GN=MARK3 PE=1 SV=5	31.0757	20	24	16	1	753	84.4	9.57	96.2	98.5	95	102.6	103.8	103.9	96.5667	103.433	1.07111	0.0121526
Q96G74	OTU domain-containing protein 5 OS=Homo sapiens OX=9606 GN=OTUD5 PE=1 SV=1	9.63222	4	5	4	1	571	60.6	6.54	80.9	98.1	110.7	94.5	112.7	103.1	96.5667	103.433	1.07111	0.541603
O60437	Periplakin OS=Homo sapiens OX=9606 GN=PPL PE=1 SV=4	17.1412	29	30	29	1	1756	204.6	5.6	90.9	103.4	95.4	104.1	105.1	101.1	96.5667	103.433	1.07111	0.193551
Q8IVS2	Malonyl-CoA-acyl carrier protein transacylase, mitochondrial OS=Homo sapiens OX=9606 GN=MCAT PE=1 SV=2	16.9231	7	10	7	1	390	42.9	8.72	93.5	95.8	100.4	103.2	106.1	101	96.5667	103.433	1.07111	0.0574951
P19021	Peptidyl-glycine alpha-amidating monooxygenase OS=Homo sapiens OX=9606 GN=PAM PE=1 SV=2	0.924974	1	1	1	1	973	108.3	6.42	92.2	97.2	100.3	104.1	106.8	99.4	96.5667	103.433	1.07111	0.098989
Q9BRS2	Serine/threonine-protein kinase RIO1 OS=Homo sapiens OX=9606 GN=RIOK1 PE=1 SV=2	21.6549	11	14	11	1	568	65.5	6.19	97.3	98.6	93.8	106	102.8	101.4	96.5667	103.4	1.07076	0.026004
Q00688	Peptidyl-prolyl cis-trans isomerase FKBP3 OS=Homo sapiens OX=9606 GN=FKBP3 PE=1 SV=1	43.75	10	33	10	1	224	25.2	9.28	83.5	98.3	107.9	97	105.8	107.4	96.5667	103.4	1.07076	0.449658
Q96AX1	Vacuolar protein sorting-associated protein 33A OS=Homo sapiens OX=9606 GN=VPS33A PE=1 SV=1	20.4698	12	15	12	1	596	67.6	6.96	96	94.4	99.3	101.7	104.2	104.3	96.5667	103.4	1.07076	0.02292
Q2VPK5	Cytoplasmic tRNA 2-thiolation protein 2 OS=Homo sapiens OX=9606 GN=CTU2 PE=1 SV=1	19.8058	9	10	9	1	515	56.1	6.32	98.9	98.3	92.5	101.8	105.9	102.5	96.5667	103.4	1.07076	0.0575804
P62304	Small nuclear ribonucleoprotein E OS=Homo sapiens OX=9606 GN=SNRPE PE=1 SV=1	25	2	5	2	1	92	10.8	9.44	99.1	97.2	93.4	108	101.5	100.7	96.5667	103.4	1.07076	0.0811254
Q9Y4F4	TOG array regulator of axonemal microtubules protein 1 OS=Homo sapiens OX=9606 GN=TOGARAM1 PE=1 SV=4	0.639535	1	1	1	1	1720	189.2	8.5	94.7	96.4	98.7	100.6	93.2	116.5	96.6	103.433	1.07074	0.425516
Q92551	Inositol hexakisphosphate kinase 1 OS=Homo sapiens OX=9606 GN=IP6K1 PE=1 SV=3	14.2857	6	7	6	1	441	50.2	7.24	97.5	92.3	100	103.2	101.2	105.9	96.6	103.433	1.07074	0.0746068
A6ZKI3	Retrotransposon Gag-like protein 8B OS=Homo sapiens OX=9606 GN=RTL8C PE=1 SV=1	19.469	2	3	2	1	113	13.2	5.07	103.2	88.8	97.8	101.4	104.9	104	96.6	103.433	1.07074	0.241541
Q9NV06	DDB1- and CUL4-associated factor 13 OS=Homo sapiens OX=9606 GN=DCAF13 PE=1 SV=2	23.1461	10	10	10	1	445	51.4	9.19	94.2	94.2	101.4	101.6	105.4	103.3	96.6	103.433	1.07074	0.0869572
Q9NY61	Protein AATF OS=Homo sapiens OX=9606 GN=AATF PE=1 SV=1	10.7143	6	8	6	1	560	63.1	4.94	101.4	91.8	96.6	103.1	107.3	99.9	96.6	103.433	1.07074	0.127343
Q96JS3	PiggyBac transposable element-derived protein 1 OS=Homo sapiens OX=9606 GN=PGBD1 PE=1 SV=1	1.23609	1	1	1	1	809	92.5	5.63	94.7	103.6	91.5	103.7	99	107.6	96.6	103.433	1.07074	0.203649
P78345	Ribonuclease P protein subunit p38 OS=Homo sapiens OX=9606 GN=RPP38 PE=1 SV=2	21.2014	5	8	5	1	283	31.8	9.92	100.4	96.4	93	102.1	104.6	103.6	96.6	103.433	1.07074	0.0729454
O95785	Protein Wiz OS=Homo sapiens OX=9606 GN=WIZ PE=1 SV=2	9.81224	11	12	11	1	1651	178.6	6.86	98.8	100	95.3	105.6	101.5	107.8	98.0333	104.967	1.07072	0.0441345
P52926	High mobility group protein HMGI-C OS=Homo sapiens OX=9606 GN=HMGA2 PE=1 SV=1	44.9541	4	7	4	1	109	11.8	10.62	88.1	102.8	98.9	100.6	105.7	103.9	96.6	103.4	1.07039	0.258179
Q9H8P0	Polyprenol reductase OS=Homo sapiens OX=9606 GN=SRD5A3 PE=1 SV=1	8.49057	3	4	3	1	318	36.5	9.39	102.8	96.9	90.1	101.3	98.6	110.3	96.6	103.4	1.07039	0.253096
Q7Z6J8	E3 ubiquitin-protein ligase E3D OS=Homo sapiens OX=9606 GN=UBE3D PE=1 SV=2	17.2237	5	5	5	1	389	43.6	8.13	94.1	95.6	100.1	101.1	102	107.1	96.6	103.4	1.07039	0.0589204
Q8TF68	Zinc finger protein 384 OS=Homo sapiens OX=9606 GN=ZNF384 PE=1 SV=2	12.305	6	7	6	1	577	63.2	8.95	100.3	91.2	98.3	98.1	107.7	104.4	96.6	103.4	1.07039	0.159784
Q9GZP4	PITH domain-containing protein 1 OS=Homo sapiens OX=9606 GN=PITHD1 PE=1 SV=1	48.3412	10	13	10	1	211	24.2	5.74	95.5	93.2	101.1	102.2	103.7	104.3	96.6	103.4	1.07039	0.0926034
Q9H7U1	Serine-rich coiled-coil domain-containing protein 2 OS=Homo sapiens OX=9606 GN=CCSER2 PE=1 SV=2	3.35731	2	2	2	1	834	93.5	6.87	86.8	109.3	93.7	90.5	120.8	98.9	96.6	103.4	1.07039	0.579837
O14775	Guanine nucleotide-binding protein subunit beta-5 OS=Homo sapiens OX=9606 GN=GNB5 PE=1 SV=2	6.83544	2	2	2	1	395	43.5	6.46	88.7	82.2	118.9	102.8	100.3	107.1	96.6	103.4	1.07039	0.610591
O75506	Heat shock factor-binding protein 1 OS=Homo sapiens OX=9606 GN=HSBP1 PE=1 SV=1	23.6842	2	4	2	1	76	8.5	4.36	91.6	79	119.2	98.4	106.3	105.5	96.6	103.4	1.07039	0.627487
Q9NZJ6	Ubiquinone biosynthesis O-methyltransferase, mitochondrial OS=Homo sapiens OX=9606 GN=COQ3 PE=1 SV=3	13.0081	4	5	4	1	369	41	7.42	98.5	98.3	93	107.5	97.2	105.5	96.6	103.4	1.07039	0.152639
Q9NZ63	Telomere length and silencing protein 1 homolog OS=Homo sapiens OX=9606 GN=C9orf78 PE=1 SV=1	30.4498	11	19	11	1	289	33.7	6.74	97.8	96	96	104.6	102.4	103.2	96.6	103.4	1.07039	0.00153569
Q86US8	Telomerase-binding protein EST1A OS=Homo sapiens OX=9606 GN=SMG6 PE=1 SV=2	22.7625	28	37	28	1	1419	160.4	7.05	96.7	97.8	95.4	102.4	103.1	104.8	96.6333	103.433	1.07037	0.00239909
Q70J99	Protein unc-13 homolog D OS=Homo sapiens OX=9606 GN=UNC13D PE=1 SV=1	5.87156	5	6	5	1	1090	123.2	6.65	97.7	102	90.1	104.7	101.4	104	96.6	103.367	1.07005	0.184263
P55769	NHP2-like protein 1 OS=Homo sapiens OX=9606 GN=SNU13 PE=1 SV=3	34.375	5	7	5	1	128	14.2	8.46	97.6	95.3	96.9	103.7	106.7	99.7	96.6	103.367	1.07005	0.066907
O76080	AN1-type zinc finger protein 5 OS=Homo sapiens OX=9606 GN=ZFAND5 PE=1 SV=1	40.3756	5	9	4	1	213	23.1	8.51	76.1	97.7	116	102.1	100.1	107.9	96.6	103.367	1.07005	0.619393
O95455	dTDP-D-glucose 4,6-dehydratase OS=Homo sapiens OX=9606 GN=TGDS PE=1 SV=1	5.71429	2	2	2	1	350	40.2	6.6	96.4	99.9	93.6	108.6	95.5	106.1	96.6333	103.4	1.07002	0.229077
P11362	Fibroblast growth factor receptor 1 OS=Homo sapiens OX=9606 GN=FGFR1 PE=1 SV=3	3.77129	3	4	1	1	822	91.8	6.21	94.9	100.4	94.6	102	103.2	105	96.6333	103.4	1.07002	0.0516118
Q13510	Acid ceramidase OS=Homo sapiens OX=9606 GN=ASAH1 PE=1 SV=5	22.7848	10	15	10	1	395	44.6	7.62	94.2	98.1	97.6	102.1	105.1	103	96.6333	103.4	1.07002	0.013625
Q15853	Upstream stimulatory factor 2 OS=Homo sapiens OX=9606 GN=USF2 PE=1 SV=1	15.3179	5	7	3	1	346	36.9	5.1	96.3	95.3	98.3	110.1	97.4	102.7	96.6333	103.4	1.07002	0.202781
P59998	Actin-related protein 2/3 complex subunit 4 OS=Homo sapiens OX=9606 GN=ARPC4 PE=1 SV=3	27.381	5	10	5	1	168	19.7	8.43	103.2	91.9	94.8	101.5	106.7	102	96.6333	103.4	1.07002	0.173703
P60468	Protein transport protein Sec61 subunit beta OS=Homo sapiens OX=9606 GN=SEC61B PE=1 SV=2	21.875	2	7	2	1	96	10	11.56	100.7	92	97.2	99.1	104.1	106.9	96.6333	103.367	1.06968	0.11986
Q9BRA2	Thioredoxin domain-containing protein 17 OS=Homo sapiens OX=9606 GN=TXNDC17 PE=1 SV=1	30.0813	3	19	3	1	123	13.9	5.52	96.5	93.5	99.9	102.8	101.5	105.8	96.6333	103.367	1.06968	0.0465606
Q8TBR7	Protein FAM57A OS=Homo sapiens OX=9606 GN=FAM57A PE=1 SV=2	13.2296	4	5	4	1	257	29.4	9.41	99.1	91	99.8	101.7	103.1	105.3	96.6333	103.367	1.06968	0.127413
P04637	Cellular tumor antigen p53 OS=Homo sapiens OX=9606 GN=TP53 PE=1 SV=4	9.92366	4	4	4	1	393	43.6	6.79	99	94.9	96	101.5	103.7	104.9	96.6333	103.367	1.06968	0.0141917
Q96BP2	Coiled-coil-helix-coiled-coil-helix domain-containing protein 1 OS=Homo sapiens OX=9606 GN=CHCHD1 PE=1 SV=1	9.32203	1	1	1	1	118	13.5	10.21	88.8	101.2	99.9	88.9	116.5	104.7	96.6333	103.367	1.06968	0.506251
Q7L2J0	7SK snRNA methylphosphate capping enzyme OS=Homo sapiens OX=9606 GN=MEPCE PE=1 SV=1	27.1408	15	25	15	1	689	74.3	9.57	94	103.1	92.8	113.2	92.2	104.7	96.6333	103.367	1.06968	0.400686
Q6PJF5	Inactive rhomboid protein 2 OS=Homo sapiens OX=9606 GN=RHBDF2 PE=1 SV=2	14.3692	10	12	10	1	856	96.6	8.82	93.8	98.3	97.8	102.3	103.4	104.4	96.6333	103.367	1.06968	0.0277075
Q9Y496	Kinesin-like protein KIF3A OS=Homo sapiens OX=9606 GN=KIF3A PE=1 SV=4	23.0329	16	32	13	1	699	80	6.54	99.7	99.1	91.1	103.3	103	103.8	96.6333	103.367	1.06968	0.134832
Q6PJI9	GATOR complex protein WDR59 OS=Homo sapiens OX=9606 GN=WDR59 PE=1 SV=2	6.98152	6	7	6	1	974	109.7	7.91	100.5	94.5	94.9	105.1	101.7	103.3	96.6333	103.367	1.06968	0.0541124
Q9H0S4	Probable ATP-dependent RNA helicase DDX47 OS=Homo sapiens OX=9606 GN=DDX47 PE=1 SV=1	14.0659	6	12	6	1	455	50.6	9.1	94.4	95.8	99.7	102.1	105.2	102.8	96.6333	103.367	1.06968	0.0309777
Q07954	Prolow-density lipoprotein receptor-related protein 1 OS=Homo sapiens OX=9606 GN=LRP1 PE=1 SV=2	13.0062	48	54	48	1	4544	504.3	5.39	94.7	99.1	96.1	103.6	104.2	102.3	96.6333	103.367	1.06968	0.0218461
Q9NWZ5	Uridine-cytidine kinase-like 1 OS=Homo sapiens OX=9606 GN=UCKL1 PE=1 SV=2	11.3139	6	6	6	1	548	61.1	7.36	96	99.6	94.3	101.7	106.6	101.8	96.6333	103.367	1.06968	0.0402135
Q8IVH4	Methylmalonic aciduria type A protein, mitochondrial OS=Homo sapiens OX=9606 GN=MMAA PE=1 SV=1	1.67464	1	1	1	1	418	46.5	9.29	94.2	110.5	85.2	107.1	102.7	100.3	96.6333	103.367	1.06968	0.462235
P32856	Syntaxin-2 OS=Homo sapiens OX=9606 GN=STX2 PE=1 SV=3	15.9722	4	4	4	1	288	33.3	6.28	105.7	91.1	93.1	105.7	105	99.4	96.6333	103.367	1.06968	0.277741
Q9NXG6	Transmembrane prolyl 4-hydroxylase OS=Homo sapiens OX=9606 GN=P4HTM PE=1 SV=2	3.58566	2	2	2	1	502	56.6	6.06	98.7	100.2	91	109.3	102.4	98.4	96.6333	103.367	1.06968	0.191029
P54198	Protein HIRA OS=Homo sapiens OX=9606 GN=HIRA PE=1 SV=2	1.17994	1	1	1	1	1017	111.8	8.07	92.5	93.3	104.1	107.7	113.8	88.6	96.6333	103.367	1.06968	0.485845
Q86TB3	Alpha-protein kinase 2 OS=Homo sapiens OX=9606 GN=ALPK2 PE=2 SV=3	7.88018	15	18	15	1	2170	236.9	5.24	96	100.6	93.3	104.6	99.3	106.2	96.6333	103.367	1.06968	0.0868629
Q12982	BCL2/adenovirus E1B 19 kDa protein-interacting protein 2 OS=Homo sapiens OX=9606 GN=BNIP2 PE=1 SV=1	13.3758	5	5	5	1	314	36	4.81	99.4	93.2	97.3	101.1	103.7	105.3	96.6333	103.367	1.06968	0.0445209
Q5XUX0	F-box only protein 31 OS=Homo sapiens OX=9606 GN=FBXO31 PE=1 SV=2	2.5974	1	1	1	1	539	60.6	7.02	84.8	104.9	100.2	85.9	102.7	121.4	96.6333	103.333	1.06933	0.610388
Q86YD1	Prostate tumor-overexpressed gene 1 protein OS=Homo sapiens OX=9606 GN=PTOV1 PE=1 SV=1	11.5385	4	4	4	1	416	46.8	10.54	94.8	93.7	101.4	90.2	108.9	110.9	96.6333	103.333	1.06933	0.421937
O60518	Ran-binding protein 6 OS=Homo sapiens OX=9606 GN=RANBP6 PE=1 SV=2	8.23529	10	14	8	1	1105	124.6	5.01	98.1	91.5	100.3	98.3	104.4	107.3	96.6333	103.333	1.06933	0.148121
P19634	Sodium/hydrogen exchanger 1 OS=Homo sapiens OX=9606 GN=SLC9A1 PE=1 SV=2	7.85276	4	8	4	1	815	90.7	7.21	97.8	98	94.1	111.4	94.3	104.3	96.6333	103.333	1.06933	0.307817
Q14554	Protein disulfide-isomerase A5 OS=Homo sapiens OX=9606 GN=PDIA5 PE=1 SV=1	19.0751	10	13	10	1	519	59.6	7.91	102	95.9	92	103.1	102.9	104	96.6333	103.333	1.06933	0.14614
Q9NRV9	Heme-binding protein 1 OS=Homo sapiens OX=9606 GN=HEBP1 PE=1 SV=1	46.5608	8	12	8	1	189	21.1	5.8	98.6	98.7	92.6	99.2	108.5	102.3	96.6333	103.333	1.06933	0.126025
Q9BYV8	Centrosomal protein of 41 kDa OS=Homo sapiens OX=9606 GN=CEP41 PE=1 SV=1	30.2949	8	11	8	1	373	41.3	8.32	96.8	94.3	98.8	103.9	105.4	100.7	96.6333	103.333	1.06933	0.0245282
Q5T6F2	Ubiquitin-associated protein 2 OS=Homo sapiens OX=9606 GN=UBAP2 PE=1 SV=1	14.3878	13	25	13	1	1119	117	7.34	92.4	99.2	98.3	102.7	101.5	105.8	96.6333	103.333	1.06933	0.0674562
Q14141	Septin-6 OS=Homo sapiens OX=9606 GN=SEPT6 PE=1 SV=4	29.0323	12	22	5	1	434	49.7	6.67	91.6	103.4	95	102.3	98.4	109.4	96.6667	103.367	1.06931	0.232575
O43181	NADH dehydrogenase [ubiquinone] iron-sulfur protein 4, mitochondrial OS=Homo sapiens OX=9606 GN=NDUFS4 PE=1 SV=1	17.1429	3	10	3	1	175	20.1	10.3	81.3	82.8	125.9	99.1	104.6	106.4	96.6667	103.367	1.06931	0.693189
Q13569	G/T mismatch-specific thymine DNA glycosylase OS=Homo sapiens OX=9606 GN=TDG PE=1 SV=2	2.43902	1	1	1	1	410	46	6.8	85.5	104.8	99.7	104.5	100.7	104.9	96.6667	103.367	1.06931	0.365834
[truncated: 6,921 more rows]
