# Supplementary material for: RBMS1 Coordinates with the m6A Reader YTHDF1 to Promote NSCLC Metastasis through Stimulating S100P Translation
Source: Adv Sci (Weinh). 2024 Feb 11;11(15):2307122. doi: 10.1002/advs.202307122 (PMC11022699; doi:10.1002/advs.202307122)
Supplement: Supplementary file 3 — Supplemental Table 2 [file ADVS-11-2307122-s001.xlsx]

## Sheet: Table S2 List of oligonucleotid
Table S2 List of oligonucleotides used in this study
primer name	primer sequence	note
RBMS1-Nhe I-F	CACGCTAGCGGCAAAGTGTGGAAACAGCAG	primers for mammalian expression plasmid and truncated plasmids
RBMS1-Not I-R	CACGCGGCCGCTTACTTATTAGGTTGAAAGG
RBMS1-EcoR I-F	GTGAATTCGGCAAAGTGTGGAAACAGCAG
YTHDF1-BamH I-F	ACTGGATCCTCGGCCACCAGCGTGGACAC
YTHDF1-Not I-R	ACTGCGGCCGCTCATTGTTTGTTTCGACTCTG
RBMS1-Not I-R (226)	ACTGCGGCCGCTTATCCATCAGCAAACTTACAC
RBMS1-Nhe I-F (227)	CATGCTAGCGGACAGAAAAAGAGACAGAAC
RBMS1-Not I-R (137)	ACTGCGGCCGCTTATTCCTGTTGCTTTGCCATTTG
RBMS1-Nhe I-F (137)	ACTGCTAGCCAAGATCCTACCAACCTCTAC
YTHDF1-mut-F	GCGAGCGCCTCTGAGGACGACATC
YTHDF1-mut-R	GAGGCGCTCGCGATGATGAACACAC
YTHDF1-Nhe I-F (388)	ACTGCTAGCGGGCGTGTGTTCATCATCAAG
YTHDF1-Not I-R (388)	CACGCGGCCGCTCAGCTTTTCAGATTCCACTCAAAC
S100P-Nhe I-F	ACTGCTAGCACGGAACTAGAGACAGCCATG
S100P-Not I-R	CACGCGGCCGCTCATTTGAGTCCTGCCTTC
RBMS1-sh1-F	CCGGCCCAAACAAATACATCCCTAACTCGAGTTAGGGATGTATTTGTTTGGGTTTTTG	primers for shRNA plasmids
RBMS1-sh1-R	AATTCAAAAACCCAAACAAATACATCCCTAACTCGAGTTAGGGATGTATTTGTTTGGG
RBMS1-sh2-F	CCGGCCATATACCTTTCAACCTAATCTCGAGATTAGGTTGAAAGGTATATGGTTTTTG
RBMS1-sh2-R	AATTCAAAAACCATATACCTTTCAACCTAATCTCGAGATTAGGTTGAAAGGTATATGG
YTHDF1-sh1-F	CCGGCCCGAAAGAGTTTGAGTGGAACTCGAGTTCCACTCAAACTCTTTCGGGTTTTTG
YTHDF1-sh1-R	AATTCAAAAACCCGAAAGAGTTTGAGTGGAACTCGAGTTCCACTCAAACTCTTTCGGG
YTHDF1-sh2-F	CCGGGTTCGTTACATCAGAAGGATACTCGAGTATCCTTCTGATGTAACGAACTTTTTG
YTHDF1-sh2-R	AATTCAAAAAGTTCGTTACATCAGAAGGATACTCGAGTATCCTTCTGATGTAACGAAC
RBMS1-qPCR-F	GTGCAAAGTCCTTCGTGGAT	primers for Q-PCR
RBMS1-qPCR-R	TCCTTGCATAGCTGACGTTG
YTHDF1-qPCR-F	AATAACCAGCTCCGGCACAT
YTHDF1-qPCR-R	AACTGGTTCGCCCTCATTGT
S100P-qPCR-F	GATAAATTGCTCAAGGACCTGG
S100P-qPCR-R	GAATCTGTGACATCTCCAGGG
GAPDH-qPCR-F	ATGGGGAAGGTGAAGGTCG
GAPDH-qPCR-R	GGGGTCATTGATGGCAACAATA
S100P-ARE-RIP-F	ACATTTTCTCGGCCCTGCCAGC	primers for Rip
S100P-ARE-RIP-R	GGTAGCTCCTTCTCCATCAGCA
S100P-m6A-RIP-F	GTCTGCCTGTCACAAGTAC
S100P-m6A-RIP-R	GAAGCCTGGGACCATGGC
S100P-5'UTR-Hind III-F	AGCTTACATTTTCTCGGCCCTGCCAGCCCCCAGGAGGAAGGTGGGTCTGAATCTAGCACC	primers for translation reporter
S100P-5'UTR-Hind III-R	AGCTTGGTGCTAGATTCAGACCCACCTTCCTCCTGGGGGCTGGCAGGGCCGAGAAAATGT
S100P-3'UTR-Xba I-F	GCGGAAAGATCGCCGTGTAATTCTAGATGCCCTGGAGATGTCACAGAT
S100P-3'UTR-Xba I-R	GAAGCGGCCGGCCGCCCCGACTCTAGATCATTTCATAAGCATTTATTAATC
S100P-CDS-Xba I-F	GCGGAAAGATCGCCGTGTAATTCTAGAACGGAACTAGAGACAGCCATG
S100P-CDS-Xba I-R	GAAGCGGCCGGCCGCCCCGACTCTAGATCATTTGAGTCCTGCCTTCTC
S100P-m6A Mut-F	TTGAGAAGGCAGGCCTCAAATGATGCCCTGGAGATGTCAC
S100P-m6A Mut-R	TCATTTGAGGCCTGCCTTCTCAAAGTACTTGTGACAGGCAG
RBMS1-Si 1	GCTACAAACCGAATGATCA	primers for si-RNA
RBMS1-Si 2	TGGCTGTCGAGACGTCTAA
RBMS1-Si 3	TGGTACAAGTCGTGGTGTT
YTHDF1-Si 1	CCGCGTCTAGTTGTTCATGAA
YTHDF1-Si 2	GGAAACGTCCAGCCTAATT
YTHDF1-Si 3	CAGGCTGGAGAATAACGACAA
YTHDF2-Si 1	GAGACTGGATGCTGCTTAT
YTHDF2-Si 2	AAGGACGTTCCCAATAGCCAA
YTHDF2-Si 3	GGACGTTCCCAATAGCCAA
YTHDF3-Si 1	GCATACCACCTCAATCTTT
YTHDF3-Si 2	GAAGTCTGTTGTGGACTATAA
YTHDF3-Si 3	CGGCATATTCGCTTAGAAA
SCRM	5'-Biotin-ACGGCAACGGCAACGGCAACGGCA	primers for pull down
(UUUUCU)4	5'-Biotin-UUUUCUUUUUCUUUUUCUUUUUCU
